# Supplementary material for: Exploratory Analysis of MicroRNA Alterations in a Neurodevelopmental Mouse Model for Autism Spectrum Disorder and Schizophrenia
Source: Int J Mol Sci. 2024 Feb 28;25(5):2786. doi: 10.3390/ijms25052786 (PMC10932205; doi:10.3390/ijms25052786)
Supplement: Supplementary file 1 [file ijms-25-02786-s001.zip]

Archive with 3 entries (3 files):
- Supplementary dataset S1 - mirnet_mir_target_mmu (mouse).xlsx
- Supplementary dataset S2 - node_tables_mirnet_mmu.xlsx
- Supplementary Table S1_final.pdf
