# Supplementary material for: Exploratory Analysis of MicroRNA Alterations in a Neurodevelopmental Mouse Model for Autism Spectrum Disorder and Schizophrenia
Source: Int J Mol Sci. 2024 Feb 28;25(5):2786. doi: 10.3390/ijms25052786 (PMC10932205; doi:10.3390/ijms25052786)
Supplement: Supplementary file 1 [file ijms-25-02786-s001.zip › Supplementary dataset S1 - mirnet_mir_target_mmu (mouse).xlsx]

## Sheet: mirnet_target list
ID	Accession	Target	TargetID	Experiment	Literature	Tissue
mmu-mir-146a-5p	MIMAT0000158	Relb	19698	Flow//GFP reporter assay//Immunofluorescence//Luciferase assay//qRT-PCR	22545247	Unspecified
mmu-mir-21a-5p	MIMAT0000530	Gt(ROSA)26Sor		Immunohistochemistry//Luciferase assay//qRT-PCR//Southern blot	23238710	Unspecified
mmu-mir-146a-5p	MIMAT0000158	Tnni1	21952	HITS-CLIP	23142080	Unspecified
mmu-mir-132-3p	MIMAT0000144	MCT1	20501	qRT-PCR//Luciferase assay	21646425	Unspecified
mmu-mir-132-3p	MIMAT0000144	Sco1	52892	HITS-CLIP	21258322	Unspecified
mmu-mir-132-3p	MIMAT0000144	Tnfsf10	22035	HITS-CLIP	21258322	Unspecified
mmu-mir-146a-5p	MIMAT0000158	IRAK1	16179	qRT-PCR	22851573	Unspecified
mmu-mir-146a-5p	MIMAT0000158	IRAK1	16179	Luciferase assay//Western blot//qRT-PCR	24358114	Unspecified
mmu-mir-144-3p	MIMAT0000156	Ptp4a3	19245	HITS-CLIP	21258322	Unspecified
mmu-mir-21a-5p	MIMAT0000530	Rpp40	208366	HITS-CLIP	21258322	Unspecified
mmu-mir-137-3p	MIMAT0000149	Rpp40	23796	HITS-CLIP	21258322	Unspecified
mmu-mir-137-3p	MIMAT0000149	Nr1i3	23888	qRT-PCR//Western blot	24792516	Unspecified
mmu-mir-146a-5p	MIMAT0000158	RNF11	30049	Luciferase assay	23345523	Unspecified
mmu-mir-137-3p	MIMAT0000149	Esf1	66585	HITS-CLIP	21258322	Unspecified
mmu-mir-21a-5p	MIMAT0000530	Eif4e3	72325	Luciferase assay//qRT-PCR	24891504	Unspecified
mmu-mir-21a-5p	MIMAT0000530	Tnfaip8l2	69774	ChIP-seq//Flow//Luciferase assay//qRT-PCR//Western blot	24577093	Unspecified
mmu-mir-144-3p	MIMAT0000156	Car10	72605	HITS-CLIP	25083871	Unspecified
mmu-mir-144-3p	MIMAT0000156	Car10	72605	HITS-CLIP	23142080	Unspecified
mmu-mir-451a	MIMAT0001632	D14Abb1e	218850	Sequencing	19536157	Unspecified
mmu-mir-132-3p	MIMAT0000144	Jarid1b	75605	Western Blot//Luciferase assay	20439489	Unspecified
mmu-mir-132-3p	MIMAT0000144	Jarid1b	75605	Western Blot//qRT-PCR//Luciferase assay	20534588	Unspecified
mmu-mir-132-3p	MIMAT0000144	Vmp1	75909	HITS-CLIP	21258322	Unspecified
mmu-mir-132-3p	MIMAT0000144	Vmp1	75909	HITS-CLIP	23597149	Unspecified
mmu-mir-132-3p	MIMAT0000144	Vmp1	75909	HITS-CLIP	23142080	Unspecified
mmu-mir-132-3p	MIMAT0000144	Vmp1	75909	HITS-CLIP	26203562	Unspecified
mmu-mir-132-3p	MIMAT0000144	Usp54	78787	HITS-CLIP	25083871	Unspecified
mmu-mir-146a-5p	MIMAT0000158	Ndor1	78797	HITS-CLIP	23142080	Unspecified
mmu-mir-137-3p	MIMAT0000149	Wdr12	56379	HITS-CLIP	23142080	Unspecified
mmu-mir-132-3p	MIMAT0000144	Xrcc2	57434	HITS-CLIP	21258322	Unspecified
mmu-mir-132-3p	MIMAT0000144	mTOR	56426	Western Blot//qPCR//Phenotypic Sensor Assay	21339483	Unspecified
mmu-mir-21a-5p	MIMAT0000530	Pdcd10	56399	Luciferase assay//qRT-PCR	24891504	Unspecified
mmu-mir-146a-5p	MIMAT0000158	Rsad2	56771	HITS-CLIP	23142080	Unspecified
mmu-mir-132-3p	MIMAT0000144	Jarid1a	78523	Western Blot//Luciferase assay	21118894	Unspecified
mmu-mir-451a	MIMAT0001632	Lphn2		Sequencing	19536157	Unspecified
mmu-mir-146a-5p	MIMAT0000158	Sgk3	266632	HITS-CLIP	23142080	Unspecified
mmu-mir-144-3p	MIMAT0000156	Rcor3	214742	HITS-CLIP	25083871	Unspecified
mmu-mir-146a-5p	MIMAT0000158	Gpr157	269604	HITS-CLIP	21258322	Unspecified
mmu-mir-21a-5p	MIMAT0000530	YOD1	234865	qRT-PCR//Luciferase assay//Western blot	24722419	Unspecified
mmu-mir-132-3p	MIMAT0000144	Ado	211488	HITS-CLIP	21258322	Unspecified
mmu-mir-451a	MIMAT0001632	Acc	104371	Western blotting//qRT-PCR	23705032	Unspecified
mmu-mir-132-3p	MIMAT0000144	Ache	11428	Flow//qRT-PCR//Western blot	23780851	Unspecified
mmu-mir-144-3p	MIMAT0000156	Mapre1	13589	HITS-CLIP	25083871	Unspecified
mmu-mir-144-3p	MIMAT0000156	Gja5	14613	HITS-CLIP	25083871	Unspecified
mmu-mir-144-3p	MIMAT0000156	Gja5	14613	HITS-CLIP	23142080	Unspecified
mmu-mir-144-3p	MIMAT0000156	Gja5	14613	HITS-CLIP	23597149	Unspecified
mmu-mir-144-3p	MIMAT0000156	Gja5	14613	HITS-CLIP	21258322	Unspecified
mmu-mir-144-3p	MIMAT0000156	Gja5	14619	HITS-CLIP	26203562	Unspecified
mmu-mir-144-3p	MIMAT0000156	Lifr	16880	HITS-CLIP	23597149	Unspecified
mmu-mir-132-3p	MIMAT0000144	TLR4	17002	RT-PCR//Luciferase assay	19699171	Unspecified
mmu-mir-132-3p	MIMAT0000144	MMP-9	17395	Immunohistochemistry//Luciferase assay	21057503	Unspecified
mmu-mir-137-3p	MIMAT0000149	Ncf2	17970	HITS-CLIP	23142080	Unspecified
mmu-mir-144-3p	MIMAT0000156	Sptbn1	17082	HITS-CLIP	23142080	Unspecified
mmu-mir-137-3p	MIMAT0000149	Trhr	22045	HITS-CLIP	25083871	Unspecified
mmu-mir-144-3p	MIMAT0000156	Uba1y	22202	HITS-CLIP	25083871	Unspecified
mmu-mir-132-3p	MIMAT0000144	Cdh4	12561	HITS-CLIP	25083871	Unspecified
mmu-mir-144-3p	MIMAT0000156	4930539E08Rik	207819	HITS-CLIP	21258322	Unspecified
mmu-mir-144-3p	MIMAT0000156	Abca1	11303	Luciferase assay//qRT-PCR//Western blot	23519696	Unspecified
mmu-mir-144-3p	MIMAT0000156	Abca1	11303	Luciferase assay//qRT-PCR//Western blot	23519695	Unspecified
mmu-mir-451a	MIMAT0001632	Abhd17b	226016	Sequencing	19536157	Unspecified
mmu-mir-132-3p	MIMAT0000144	Hdac4	208727	Luciferase assay	20118242	Unspecified
mmu-mir-144-3p	MIMAT0000156	Hif1a	15251	HITS-CLIP	25083871	Unspecified
mmu-mir-21a-5p	MIMAT0000530	AK010878	100233175	HITS-CLIP	21258322	Unspecified
mmu-mir-451a	MIMAT0001632	Akt3	23797	Sequencing	19536157	Unspecified
mmu-mir-451a	MIMAT0001632	Ankrd17	81702	Sequencing	19536157	Unspecified
mmu-mir-132-3p	MIMAT0000144	Arhgap32	330914	Luciferase assay	22246100	Unspecified
mmu-mir-451a	MIMAT0001632	Arnt2	11864	Sequencing	19536157	Unspecified
mmu-mir-132-3p	MIMAT0000144	Arpc3	56378	qRT-PCR//Luciferase assay	21930776	Unspecified
mmu-mir-132-3p	MIMAT0000144	Arrdc3	105171	HITS-CLIP	25083871	Unspecified
mmu-mir-451a	MIMAT0001632	Atf2	102641666	Sequencing	19536157	Unspecified
mmu-mir-451a	MIMAT0001632	Atf2	11909	Sequencing	19536157	Unspecified
mmu-mir-132-3p	MIMAT0000144	Elovl7	74559	HITS-CLIP	25083871	Unspecified
mmu-mir-451a	MIMAT0001632	Avl9	78937	Sequencing	19536157	Unspecified
mmu-mir-451a	MIMAT0001632	AW549877	106064	HITS-CLIP	23597149	Unspecified
mmu-mir-451a	MIMAT0001632	AW549877	106064	Sequencing	19536157	Unspecified
mmu-mir-144-3p	MIMAT0000156	Enpp6	320981	Luciferase assay//Western blot	20035504	Unspecified
mmu-mir-144-3p	MIMAT0000156	Bsn	12217	HITS-CLIP	25083871	Unspecified
mmu-mir-132-3p	MIMAT0000144	Btg2	12227	Immunoprecipitaion//Luciferase assay//qRT-PCR//Western blot	21118894	Unspecified
mmu-mir-132-3p	MIMAT0000144	Btg2	12227	Western Blot//Luciferase assay	21118894	Unspecified
mmu-mir-144-3p	MIMAT0000156	Cab39	12283	Western blot//qRT-PCR	23705032	Unspecified
mmu-mir-451a	MIMAT0001632	Cab39	12283	Western blot//qRT-PCR	23705032	Unspecified
mmu-mir-146a-5p	MIMAT0000158	Camk2a	12322	HITS-CLIP	19536157	Unspecified
mmu-mir-146a-5p	MIMAT0000158	Camk2a	12322	HITS-CLIP	21258322	Unspecified
mmu-mir-146a-5p	MIMAT0000158	Camk2a	12322	HITS-CLIP	23597149	Unspecified
mmu-mir-132-3p	MIMAT0000144	Ccnd2	12444	Western Blot//Luciferase assay	21183740	Unspecified
mmu-mir-144-3p	MIMAT0000156	Hdgfrp3	29877	HITS-CLIP	25083871	Unspecified
mmu-mir-137-3p	MIMAT0000149	Cd69	12515	HITS-CLIP	23142080	Unspecified
mmu-mir-146a-5p	MIMAT0000158	Cd93	17064	HITS-CLIP	25083871	Unspecified
mmu-mir-132-3p	MIMAT0000144	Cdc37l1	67072	HITS-CLIP	25083871	Unspecified
mmu-mir-144-3p	MIMAT0000156	Cdc42ep3	260409	HITS-CLIP	25083871	Unspecified
mmu-mir-132-3p	MIMAT0000144	Cdk6	12571	Western Blot//Luciferase assay	18577219	Unspecified
mmu-mir-451a	MIMAT0001632	Gdap1	14545	Sequencing	19536157	Unspecified
mmu-mir-144-3p	MIMAT0000156	Cebpa	12606	HITS-CLIP	23597149	Unspecified
mmu-mir-21a-5p	MIMAT0000530	Gid4	66771	HITS-CLIP	23142080	Unspecified
mmu-mir-132-3p	MIMAT0000144	Mmp9	17395	Luciferase assay//Reporter assay	21057503	Unspecified
mmu-mir-21a-5p	MIMAT0000530	Mmp9	17395	Immunohistochemistry//In situ hybridization//qRT-PCR//Western blot	23443810	Unspecified
mmu-mir-132-3p	MIMAT0000144	Mib1	225164	Western Blot//Luciferase assay	20506192	Unspecified
mmu-mir-451a	MIMAT0001632	Clstn1	65945	Sequencing	19536157	Unspecified
mmu-mir-451a	MIMAT0001632	Gnai3	14679	Sequencing	19536157	Unspecified
mmu-mir-132-3p	MIMAT0000144	Paip2	67869	Western Blot//Luciferase assay	21118894	Unspecified
mmu-mir-21a-5p	MIMAT0000530	Cyfip1	20430	HITS-CLIP	25083871	Unspecified
mmu-mir-451a	MIMAT0001632	Hey1	15213	Sequencing	19536157	Unspecified
mmu-mir-146a-5p	MIMAT0000158	Notch1	18128	Luciferase assay	21730286	Unspecified
mmu-mir-137-3p	MIMAT0000149	Ezh2	14056	qRT-PCR//Luciferase assay//Western blot	20368621	Unspecified
mmu-mir-451a	MIMAT0001632	Ddx19b	234733	Sequencing	19536157	Unspecified
mmu-mir-451a	MIMAT0001632	Setd5	72895	Sequencing	19536157	Unspecified
mmu-mir-146a-5p	MIMAT0000158	Ifng	15978	Western blot	18791161	Unspecified
mmu-mir-137-3p	MIMAT0000149	Diras2	68203	HITS-CLIP	23142080	Unspecified
mmu-mir-451a	MIMAT0001632	Ik	24010	Sequencing	19536157	Unspecified
mmu-mir-21a-5p	MIMAT0000530	E2f2	242705	HITS-CLIP	23142080	Unspecified
mmu-mir-21a-5p	MIMAT0000530	Kcnk6	52150	HITS-CLIP	25083871	Unspecified
mmu-mir-132-3p	MIMAT0000144	Ep300	328572	Western Blot//Luciferase assay	21118894	Unspecified
mmu-mir-132-3p	MIMAT0000144	Ep300	328572	Immunoprecipitaion//Luciferase assay//qRT-PCR//Western blot	21118894	Unspecified
mmu-mir-451a	MIMAT0001632	Klhl5	71778	Sequencing	19536157	Unspecified
mmu-mir-21a-5p	MIMAT0000530	Pias3	229615	Western blot	22517757	Unspecified
mmu-mir-451a	MIMAT0001632	Limch1	77569	Sequencing	19536157	Unspecified
mmu-mir-21a-5p	MIMAT0000530	Spry1	24063	Luciferase assay//Western blot	20216554	Unspecified
mmu-mir-451a	MIMAT0001632	Sptssa	104725	Sequencing	19536157	Unspecified
mmu-mir-451a	MIMAT0001632	Lonrf2	381338	Sequencing	19536157	Unspecified
mmu-mir-21a-5p	MIMAT0000530	Fasl	14103	Luciferase assay//Western blot//Northern blot//Reporter assay//Western blot//Other	20404348	Unspecified
mmu-mir-146a-5p	MIMAT0000158	Stat1	20846	Immunoblot//Luciferase assay//qRT-PCR//Western blot	20850013	Unspecified
mmu-mir-144-3p	MIMAT0000156	Prkaa1	105787	Western blotting//qRT-PCR	23705032	Unspecified
mmu-mir-451a	MIMAT0001632	Prkaa1	105787	Western blotting//qRT-PCR	23705032	Unspecified
mmu-mir-21a-5p	MIMAT0000530	Map3k1	26401	HITS-CLIP	25083871	Unspecified
mmu-mir-144-3p	MIMAT0000156	Map7d1	245877	HITS-CLIP	26203562	Unspecified
mmu-mir-132-3p	MIMAT0000144	Ptbp2	56195	Luciferase assay//Microarray//qRT-PCR//Western blot	21807765	Unspecified
mmu-mir-132-3p	MIMAT0000144	Foxo3	56484	qRT-PCR//Western blot	23011132	Unspecified
mmu-mir-21a-5p	MIMAT0000530	Pten	19211	Reporter assay	20167875	Unspecified
mmu-mir-451a	MIMAT0001632	Megf9	230316	Sequencing	19536157	Unspecified
mmu-mir-21a-5p	MIMAT0000530	Tgfbr3	21814	Luciferase assay//qRT-PCR//Western blot	22960625	Unspecified
mmu-mir-146a-5p	MIMAT0000158	Mllt3	70122	HITS-CLIP	25083871	Unspecified
mmu-mir-132-3p	MIMAT0000144	Sfrs1	110809	GFP Fluorescence Intensity	20923760	Unspecified
mmu-mir-21a-5p	MIMAT0000530	Moap1	64113	HITS-CLIP	21258322	Unspecified
mmu-mir-451a	MIMAT0001632	Gm2a	14667	Sequencing	19536157	Unspecified
mmu-mir-451a	MIMAT0001632	Pom121	107939	Sequencing	19536157	Unspecified
mmu-mir-132-3p	MIMAT0000144	Rictor	78757	HITS-CLIP	23597149	Unspecified
mmu-mir-132-3p	MIMAT0000144	Rictor	78757	HITS-CLIP	25083871	Unspecified
mmu-mir-146a-5p	MIMAT0000158	Irak1	16179	Western blot	18791161	Unspecified
mmu-mir-146a-5p	MIMAT0000158	Irak1	16179	Western blot	23252865	Unspecified
mmu-mir-146a-5p	MIMAT0000158	Irak1	16179	Immunoblot//Luciferase assay//qRT-PCR//Western blot	20850013	Unspecified
mmu-mir-146a-5p	MIMAT0000158	Irak1	16179	Western blot	19596990	Unspecified
mmu-mir-21a-5p	MIMAT0000530	Rmnd5a	68477	HITS-CLIP	23597149	Unspecified
mmu-mir-451a	MIMAT0001632	Myc	17869	Luciferase assay	21464222	Unspecified
mmu-mir-132-3p	MIMAT0000144	Tnf	21926	RT-PCR	21146586	Unspecified
mmu-mir-451a	MIMAT0001632	Grin3a	242443	Sequencing	19536157	Unspecified
mmu-mir-137-3p	MIMAT0000149	Kcnk6	52150	HITS-CLIP	25083871	Unspecified
mmu-mir-451a	MIMAT0001632	Scn8a	20273	Sequencing	19536157	Unspecified
mmu-mir-132-3p	MIMAT0000144	Smarca5	93762	Western Blot//Luciferase assay	20439489	Unspecified
mmu-mir-146a-5p	MIMAT0000158	Nos2	18126	Western blot	18791161	Unspecified
mmu-mir-132-3p	MIMAT0000144	Nr4a2	18227	Luciferase assay//Western blot	22328530	Unspecified
mmu-mir-132-3p	MIMAT0000144	Nras	18176	Western Blot//qPCR//Luciferase assay	20534588	Unspecified
mmu-mir-132-3p	MIMAT0000144	Socs3	12702	RT-PCR//Luciferase assay	21146586	Unspecified
mmu-mir-451a	MIMAT0001632	Trpc3	22065	Sequencing	19536157	Unspecified
mmu-mir-451a	MIMAT0001632	Nucks1	98415	Sequencing	19536157	Unspecified
mmu-mir-451a	MIMAT0001632	Sidt2	214597	Sequencing	19536157	Unspecified
mmu-mir-451a	MIMAT0001632	Ppm1l	242083	Sequencing	19536157	Unspecified
mmu-mir-451a	MIMAT0001632	Ints10	70885	Sequencing	19536157	Unspecified
mmu-mir-451a	MIMAT0001632	Lsm14a	67070	Sequencing	19536157	Unspecified
mmu-mir-146a-5p	MIMAT0000158	Irak2	108960	Luciferase assay//Western blot	19596990	Unspecified
mmu-mir-132-3p	MIMAT0000144	Zfyve1	217695	HITS-CLIP	25083871	Unspecified
mmu-mir-132-3p	MIMAT0000144	Paip2	67869	Immunoprecipitaion//Luciferase assay//qRT-PCR//Western blot	21118894	Unspecified
mmu-mir-451a	MIMAT0001632	Xiap	11798	Sequencing	19536157	Unspecified
mmu-mir-21a-5p	MIMAT0000530	Pten	19211	Luciferase assay//Western blot	19147652	Unspecified
mmu-mir-132-3p	MIMAT0000144	Runx2	12393	Western Blot//Luciferase assay	21628588	Unspecified
mmu-mir-21a-5p	MIMAT0000530	Pdcd4	18569	Western blot	20404348	Unspecified
mmu-mir-21a-5p	MIMAT0000530	Yy1	22632	Luciferase assay//qRT-PCR	24891504	Unspecified
mmu-mir-132-3p	MIMAT0000144	Kdm5a	214899	Immunoprecipitaion//Luciferase assay//qRT-PCR//Western blot	21118894	Unspecified
mmu-mir-21a-5p	MIMAT0000530	Peli1	67245	Luciferase assay//Reporter assay//qRT-PCR//Other	20167875	Unspecified
mmu-mir-132-3p	MIMAT0000144	Rfx4	71137	Immunofluorescence//Immunohistochemistry//Microarray	17553428	Unspecified
mmu-mir-144-3p	MIMAT0000156	Lrig2	269473	HITS-CLIP	23142080	Unspecified
mmu-mir-132-3p	MIMAT0000144	Pik3r1	18708	Western Blot//Luciferase assay	20943204	Unspecified
mmu-mir-451a	MIMAT0001632	Snrk	20623	Sequencing	19536157	Unspecified
mmu-mir-146a-5p	MIMAT0000158	Nrp2	18187	HITS-CLIP	25083871	Unspecified
mmu-mir-132-3p	MIMAT0000144	Stambp	70527	HITS-CLIP	21258322	Unspecified
mmu-mir-132-3p	MIMAT0000144	Mecp2	17257	Immunoblot//Immunohistochemistry//Immunoprecipitaion//qRT-PCR	19843474	Unspecified
mmu-mir-21a-5p	MIMAT0000530	Spry1	24063	Western blot	18508928	Unspecified
mmu-mir-21a-5p	MIMAT0000530	Spry1	24063	Luciferase assay//Western blot	19043405	Unspecified
mmu-mir-21a-5p	MIMAT0000530	Reck	53614	Luciferase assay	18556655	Unspecified
mmu-mir-451a	MIMAT0001632	Rnf103	22644	Sequencing	19536157	Unspecified
mmu-mir-132-3p	MIMAT0000144	Mecp2	17257	Western Blot//Luciferase assay	21118894	Unspecified
mmu-mir-146a-5p	MIMAT0000158	Map1b	17755	Luciferase assay//Western blot	23699512	Unspecified
mmu-mir-21a-5p	MIMAT0000530	Tgfbi	21810	ELISA//FACS//Luciferase assay//qRT-PCR//Western blot	21494432	Unspecified
mmu-mir-137-3p	MIMAT0000149	Ptprd	19266	HITS-CLIP	25083871	Unspecified
mmu-mir-137-3p	MIMAT0000149	Nf1	18015	Luciferase assay	23056445	Unspecified
mmu-mir-451a	MIMAT0001632	Thbd	21824	Sequencing	19536157	Unspecified
mmu-mir-132-3p	MIMAT0000144	Mecp2	17257	Immunoprecipitaion//Luciferase assay//qRT-PCR//Western blot	21118894	Unspecified
mmu-mir-146a-5p	MIMAT0000158	Med1	19014	Luciferase assay	23221399	Unspecified
mmu-mir-21a-5p	MIMAT0000530	Reck	53614	Western blot	18508928	Unspecified
mmu-mir-21a-5p	MIMAT0000530	Reck	53614	qRT-PCR	21295561	Unspecified
mmu-mir-21a-5p	MIMAT0000530	Reck	53614	Western blot	18372920	Unspecified
mmu-mir-132-3p	MIMAT0000144	Rgs7bp	52882	HITS-CLIP	23142080	Unspecified
mmu-mir-132-3p	MIMAT0000144	Slc11a2	18174	HITS-CLIP	25083871	Unspecified
mmu-mir-21a-5p	MIMAT0000530	Pdcd4	18569	qRT-PCR	21295561	Unspecified
mmu-mir-21a-5p	MIMAT0000530	Timp3	21859	qRT-PCR	23797704	Unspecified
mmu-mir-132-3p	MIMAT0000144	Mtpn	14489	Western Blot//Luciferase assay	15806104	Unspecified
mmu-mir-21a-5p	MIMAT0000530	Pdcd4	18569	ELISA//Luciferase assay//QRTPCR//Western blot	25000828	Unspecified
mmu-mir-21a-5p	MIMAT0000530	Spry2	24064	Luciferase assay//Western blot//Reporter assay//Western blot//Other	18508928	Unspecified
mmu-mir-21a-5p	MIMAT0000530	Spry3	236576	Western blot	19147652	Unspecified
mmu-mir-21a-5p	MIMAT0000530	Spry3	236576	Western blot	18508928	Unspecified
mmu-mir-21a-5p	MIMAT0000530	Spry4	24066	qRT-PCR	19043405	Unspecified
mmu-mir-132-3p	MIMAT0000144	Zyg11b	414872	HITS-CLIP	21258322	Unspecified
mmu-mir-146a-5p	MIMAT0000158	Traf6	22034	Immunoblot//Luciferase assay//qRT-PCR//Western blot	20850013	Unspecified
mmu-mir-132-3p	MIMAT0000144	Rgs7bp	52882	HITS-CLIP	25083871	Unspecified
mmu-mir-451a	MIMAT0001632	Trim33	94093	Sequencing	19536157	Unspecified
mmu-mir-21a-5p	MIMAT0000530	Pdcd4	18569	Luciferase assay//Western blot	18372920	Unspecified
mmu-mir-137-3p	MIMAT0000149	Slc16a9	66859	HITS-CLIP	25083871	Unspecified
mmu-mir-146a-5p	MIMAT0000158	Traf6	22034	qRT-PCR	22851573	Unspecified
mmu-mir-146a-5p	MIMAT0000158	Slc47a1	67473	HITS-CLIP	25083871	Unspecified
mmu-mir-21a-5p	MIMAT0000530	Pdcd4	18569	qRT-PCR	21273303	Unspecified
mmu-mir-146a-5p	MIMAT0000158	Traf6	22034	Luciferase assay//Western blot//qRT-PCR	24358114	Unspecified
mmu-mir-21a-5p	MIMAT0000530	Tns1	21961	HITS-CLIP	23142080	Unspecified
mmu-mir-146a-5p	MIMAT0000158	Slc47a1	67473	HITS-CLIP	21258322	Unspecified
mmu-mir-146a-5p	MIMAT0000158	Traf6	22034	Western blot	19596990	Unspecified
mmu-mir-146a-5p	MIMAT0000158	Traf6	22034	Western blot	23252865	Unspecified
mmu-mir-137-3p	MIMAT0000149	Tbx3	21386	Luciferase assay//Northern blot//qRT-PCR	21256124	Unspecified
mmu-mir-451a	MIMAT0001632	Zfp644	52397	HITS-CLIP	25083871	Unspecified
mmu-mir-451a	MIMAT0001632	Nsmaf	18201	Sequencing	19536157	Unspecified
mmu-mir-21a-5p	MIMAT0000530	Smad7	17131	Luciferase assay//Northern blot//QRTPCR//Immunoprecipitation	23784029	Unspecified
mmu-mir-451a	MIMAT0001632	Thrsp	21835	Sequencing	19536157	Unspecified
mmu-mir-451a	MIMAT0001632	Shank2	210274	Sequencing	19536157	Unspecified
mmu-mir-451a	MIMAT0001632	Tenm2	23964	Sequencing	19536157	Unspecified
mmu-mir-451a	MIMAT0001632	Ywhaz	22631	Luciferase assay	21827757	Unspecified
mmu-mir-144-3p	MIMAT0000156	Unc5c	22253	HITS-CLIP	21258322	Unspecified
mmu-mir-144-3p	MIMAT0000156	Zbtb34	241311	HITS-CLIP	23597149	Unspecified
mmu-mir-451a	MIMAT0001632	Syp	20977	Sequencing	19536157	Unspecified
mmu-mir-451a	MIMAT0001632	Vezt	215008	Sequencing	19536157	Unspecified
mmu-mir-144-3p	MIMAT0000156	Zbtb34	241311	HITS-CLIP	25083871	Unspecified
mmu-mir-132-3p	MIMAT0000144	Tnfsf10	22035	HITS-CLIP	21258322	Unspecified
mmu-mir-21a-5p	MIMAT0000530	Tnfaip8l2	69774	ChIP-seq//Flow//Luciferase assay//qRT-PCR//Western blot	24577093	Unspecified
mmu-mir-132-3p	MIMAT0000144	Vmp1	75909	HITS-CLIP	21258322	Unspecified
mmu-mir-132-3p	MIMAT0000144	Vmp1	75909	HITS-CLIP	23597149	Unspecified
mmu-mir-132-3p	MIMAT0000144	Vmp1	75909	HITS-CLIP	23142080	Unspecified
mmu-mir-132-3p	MIMAT0000144	Vmp1	75909	HITS-CLIP	26203562	Unspecified
mmu-mir-144-3p	MIMAT0000156	Lifr	16880	HITS-CLIP	23597149	Unspecified
mmu-mir-144-3p	MIMAT0000156	Abca1	11303	Luciferase assay//qRT-PCR//Western blot	23519696	Unspecified
mmu-mir-144-3p	MIMAT0000156	Abca1	11303	Luciferase assay//qRT-PCR//Western blot	23519695	Unspecified
mmu-mir-132-3p	MIMAT0000144	Arrdc3	105171	HITS-CLIP	25083871	Unspecified
mmu-mir-132-3p	MIMAT0000144	Ccnd2	12444	Western Blot//Luciferase assay	21183740	Unspecified
mmu-mir-21a-5p	MIMAT0000530	Mmp9	17395	Immunohistochemistry//In situ hybridization//qRT-PCR//Western blot	23443810	Unspecified
mmu-mir-132-3p	MIMAT0000144	Paip2	67869	Western Blot//Luciferase assay	21118894	Unspecified
mmu-mir-21a-5p	MIMAT0000530	E2f2	242705	HITS-CLIP	23142080	Unspecified
mmu-mir-132-3p	MIMAT0000144	Ep300	328572	Western Blot//Luciferase assay	21118894	Unspecified
mmu-mir-132-3p	MIMAT0000144	Ep300	328572	Immunoprecipitaion//Luciferase assay//qRT-PCR//Western blot	21118894	Unspecified
mmu-mir-21a-5p	MIMAT0000530	Spry1	24063	Luciferase assay//Western blot	20216554	Unspecified
mmu-mir-21a-5p	MIMAT0000530	Fasl	14103	Luciferase assay//Western blot//Northern blot//Reporter assay//Western blot//Other	20404348	Unspecified
mmu-mir-21a-5p	MIMAT0000530	Map3k1	26401	HITS-CLIP	25083871	Unspecified
mmu-mir-132-3p	MIMAT0000144	Foxp1	108655	reporter_gene	tarbase	Unspecified
mmu-mir-21a-5p	MIMAT0000530	Pten	19211	Reporter assay	20167875	Unspecified
mmu-mir-21a-5p	MIMAT0000530	Tgfbr3	21814	Luciferase assay//qRT-PCR//Western blot	22960625	Unspecified
mmu-mir-132-3p	MIMAT0000144	Rictor	78757	HITS-CLIP	23597149	Unspecified
mmu-mir-132-3p	MIMAT0000144	Rictor	78757	HITS-CLIP	25083871	Unspecified
mmu-mir-21a-5p	MIMAT0000530	Rmnd5a	68477	HITS-CLIP	23597149	Unspecified
mmu-mir-451a	MIMAT0001632	Myc	17869	Luciferase assay	21464222	Unspecified
mmu-mir-132-3p	MIMAT0000144	Smarca5	93762	Western Blot//Luciferase assay	20439489	Unspecified
mmu-mir-132-3p	MIMAT0000144	Nr4a2	18227	Luciferase assay//Western blot	22328530	Unspecified
mmu-mir-132-3p	MIMAT0000144	Nras	18176	Western Blot//qPCR//Luciferase assay	20534588	Unspecified
mmu-mir-146a-5p	MIMAT0000158	Irak2	108960	Luciferase assay//Western blot	19596990	Unspecified
mmu-mir-132-3p	MIMAT0000144	Paip2	67869	Immunoprecipitaion//Luciferase assay//qRT-PCR//Western blot	21118894	Unspecified
mmu-mir-21a-5p	MIMAT0000530	Pten	19211	Luciferase assay//Western blot	19147652	Unspecified
mmu-mir-21a-5p	MIMAT0000530	Pdcd4	18569	Western blot	20404348	Unspecified
mmu-mir-132-3p	MIMAT0000144	Kdm5a	214899	Immunoprecipitaion//Luciferase assay//qRT-PCR//Western blot	21118894	Unspecified
mmu-mir-21a-5p	MIMAT0000530	Peli1	67245	Luciferase assay//Reporter assay//qRT-PCR//Other	20167875	Unspecified
mmu-mir-132-3p	MIMAT0000144	Stambp	70527	HITS-CLIP	21258322	Unspecified
mmu-mir-21a-5p	MIMAT0000530	Spry1	24063	Western blot	18508928	Unspecified
mmu-mir-21a-5p	MIMAT0000530	Spry1	24063	Luciferase assay//Western blot	19043405	Unspecified
mmu-mir-21a-5p	MIMAT0000530	Reck	53614	Luciferase assay	18556655	Unspecified
mmu-mir-21a-5p	MIMAT0000530	Tgfbi	21810	ELISA//FACS//Luciferase assay//qRT-PCR//Western blot	21494432	Unspecified
mmu-mir-21a-5p	MIMAT0000530	Reck	53614	Western blot	18508928	Unspecified
mmu-mir-21a-5p	MIMAT0000530	Reck	53614	qRT-PCR	21295561	Unspecified
mmu-mir-21a-5p	MIMAT0000530	Reck	53614	Western blot	18372920	Unspecified
mmu-mir-21a-5p	MIMAT0000530	Pdcd4	18569	qRT-PCR	21295561	Unspecified
mmu-mir-21a-5p	MIMAT0000530	Timp3	21859	qRT-PCR	23797704	Unspecified
mmu-mir-21a-5p	MIMAT0000530	Pdcd4	18569	ELISA//Luciferase assay//QRTPCR//Western blot	25000828	Unspecified
mmu-mir-21a-5p	MIMAT0000530	Spry2	24064	Luciferase assay//Western blot//Reporter assay//Western blot//Other	18508928	Unspecified
mmu-mir-21a-5p	MIMAT0000530	Spry3	236576	Western blot	19147652	Unspecified
mmu-mir-21a-5p	MIMAT0000530	Spry3	236576	Western blot	18508928	Unspecified
mmu-mir-21a-5p	MIMAT0000530	Spry4	24066	qRT-PCR	19043405	Unspecified
mmu-mir-21a-5p	MIMAT0000530	Pdcd4	18569	Luciferase assay//Western blot	18372920	Unspecified
mmu-mir-21a-5p	MIMAT0000530	Pdcd4	18569	qRT-PCR	21273303	Unspecified
mmu-mir-21a-5p	MIMAT0000530	Tns1	21961	HITS-CLIP	23142080	Unspecified
mmu-mir-21a-5p	MIMAT0000530	Smad7	17131	Luciferase assay//Northern blot//QRTPCR//Immunoprecipitation	23784029	Unspecified
mmu-mir-132-3p	MIMAT0000144	Gnai3	14679	HITS-CLIP	tarbase	Unspecified
mmu-mir-21a-5p	MIMAT0000530	Cdc45	12544	Microarrays	tarbase	Unspecified
mmu-mir-132-3p	MIMAT0000144	Klf6	23849	HITS-CLIP	tarbase	Unspecified
mmu-mir-21a-5p	MIMAT0000530	Scmh1	29871	Microarrays	tarbase	Unspecified
mmu-mir-132-3p	MIMAT0000144	Cox5a	12858	HITS-CLIP	tarbase	Unspecified
mmu-mir-21a-5p	MIMAT0000530	Gna12	14673	Microarrays	tarbase	Unspecified
mmu-mir-21a-5p	MIMAT0000530	Ccnd2	12444	HITS-CLIP, Microarrays	tarbase	Unspecified
mmu-mir-144-3p	MIMAT0000156	Pemt	18618	HITS-CLIP	tarbase	Unspecified
mmu-mir-21a-5p	MIMAT0000530	Clec10a	17312	Microarrays	tarbase	Unspecified
mmu-mir-21a-5p	MIMAT0000530	Rtca	66368	HITS-CLIP	tarbase	Unspecified
mmu-mir-132-3p	MIMAT0000144	Dazap2	23994	HITS-CLIP	tarbase	Unspecified
mmu-mir-21a-5p	MIMAT0000530	Pdgfb	18591	Microarrays	tarbase	Unspecified
mmu-mir-21a-5p	MIMAT0000530	Krit1	79264	HITS-CLIP	tarbase	Unspecified
mmu-mir-146a-5p	MIMAT0000158	Kat2b	18519	HITS-CLIP	tarbase	Unspecified
mmu-mir-21a-5p	MIMAT0000530	Rab5b	19344	Microarrays	tarbase	Unspecified
mmu-mir-21a-5p	MIMAT0000530	Rpa1	68275	HITS-CLIP	tarbase	Unspecified
mmu-mir-21a-5p	MIMAT0000530	Serpinf1	20317	Microarrays	tarbase	Unspecified
mmu-mir-146a-5p	MIMAT0000158	Tcf7	21414	HITS-CLIP	tarbase	Unspecified
mmu-mir-21a-5p	MIMAT0000530	Il12rb1	16161	Microarrays	tarbase	Unspecified
mmu-mir-21a-5p	MIMAT0000530	Il12rb1	16161	Microarrays	tarbase	Unspecified
mmu-mir-144-3p	MIMAT0000156	Usp32	237898	HITS-CLIP	tarbase	Unspecified
mmu-mir-21a-5p	MIMAT0000530	Dnajc5	13002	HITS-CLIP	tarbase	Unspecified
mmu-mir-21a-5p	MIMAT0000530	Dlg3	53310	Microarrays	tarbase	Unspecified
mmu-mir-132-3p	MIMAT0000144	Hip1r	29816	HITS-CLIP	tarbase	Unspecified
mmu-mir-132-3p	MIMAT0000144	Oxa1l	69089	HITS-CLIP	tarbase	Unspecified
mmu-mir-21a-5p	MIMAT0000530	Ccl3	20302	Microarrays	tarbase	Unspecified
mmu-mir-21a-5p	MIMAT0000530	Wfdc18	14038	Microarrays	tarbase	Unspecified
mmu-mir-21a-5p	MIMAT0000530	Icam4	78369	Microarrays	tarbase	Unspecified
mmu-mir-21a-5p	MIMAT0000530	Chtop	66511	HITS-CLIP	tarbase	Unspecified
mmu-mir-21a-5p	MIMAT0000530	S100a6	20200	Microarrays	tarbase	Unspecified
mmu-mir-21a-5p	MIMAT0000530	N4bp3	212706	Microarrays	tarbase	Unspecified
mmu-mir-21a-5p	MIMAT0000530	Nhp2	52530	Microarrays	tarbase	Unspecified
mmu-mir-21a-5p	MIMAT0000530	Col6a1	12833	Microarrays	tarbase	Unspecified
mmu-mir-21a-5p	MIMAT0000530	Cfp	18636	Microarrays	tarbase	Unspecified
mmu-mir-21a-5p	MIMAT0000530	Timp1	21857	Microarrays	tarbase	Unspecified
mmu-mir-21a-5p	MIMAT0000530	Ocrl	320634	Microarrays	tarbase	Unspecified
mmu-mir-21a-5p	MIMAT0000530	Calm1	12313	HITS-CLIP	tarbase	Unspecified
mmu-mir-21a-5p	MIMAT0000530	Uhrf1	18140	Microarrays	tarbase	Unspecified
mmu-mir-132-3p	MIMAT0000144	Sp1	20683	HITS-CLIP	tarbase	Unspecified
mmu-mir-146a-5p	MIMAT0000158	Sp1	20683	HITS-CLIP	tarbase	Unspecified
mmu-mir-21a-5p	MIMAT0000530	Rarg	19411	Microarrays	tarbase	Unspecified
mmu-mir-21a-5p	MIMAT0000530	Ube2c	68612	Microarrays	tarbase	Unspecified
mmu-mir-146a-5p	MIMAT0000158	Snd1	56463	HITS-CLIP	tarbase	Unspecified
mmu-mir-21a-5p	MIMAT0000530	Snd1	56463	HITS-CLIP	tarbase	Unspecified
mmu-mir-146a-5p	MIMAT0000158	Col18a1	12822	HITS-CLIP	tarbase	Unspecified
mmu-mir-21a-5p	MIMAT0000530	Npepps	19155	HITS-CLIP	tarbase	Unspecified
mmu-mir-132-3p	MIMAT0000144	Cyp51	13121	HITS-CLIP	tarbase	Unspecified
mmu-mir-21a-5p	MIMAT0000530	Col1a1	12842	Microarrays	tarbase	Unspecified
mmu-mir-21a-5p	MIMAT0000530	Ell2	192657	Microarrays	tarbase	Unspecified
mmu-mir-21a-5p	MIMAT0000530	Ergic1	67458	Microarrays	tarbase	Unspecified
mmu-mir-21a-5p	MIMAT0000530	Ifrd1	15982	HITS-CLIP, Microarrays	tarbase	Unspecified
mmu-mir-21a-5p	MIMAT0000530	Gramd3	107022	HITS-CLIP	tarbase	Unspecified
mmu-mir-21a-5p	MIMAT0000530	Eef1e1	66143	Microarrays	tarbase	Unspecified
mmu-mir-132-3p	MIMAT0000144	Il16	16170	HITS-CLIP	tarbase	Unspecified
mmu-mir-144-3p	MIMAT0000156	Clpb	20480	HITS-CLIP	tarbase	Unspecified
mmu-mir-146a-5p	MIMAT0000158	Sept7	235072	HITS-CLIP	tarbase	Unspecified
mmu-mir-21a-5p	MIMAT0000530	Sept7	235072	HITS-CLIP	tarbase	Unspecified
mmu-mir-21a-5p	MIMAT0000530	Nfix	18032	HITS-CLIP	tarbase	Unspecified
mmu-mir-21a-5p	MIMAT0000530	Gria3	53623	HITS-CLIP	tarbase	Unspecified
mmu-mir-21a-5p	MIMAT0000530	Ltbp2	16997	Microarrays	tarbase	Unspecified
mmu-mir-132-3p	MIMAT0000144	Kmt2a	214162	HITS-CLIP	tarbase	Unspecified
mmu-mir-21a-5p	MIMAT0000530	Spag5	54141	Microarrays	tarbase	Unspecified
mmu-mir-21a-5p	MIMAT0000530	Ccne1	12447	Microarrays	tarbase	Unspecified
mmu-mir-21a-5p	MIMAT0000530	Rapsn	19400	Microarrays	tarbase	Unspecified
mmu-mir-21a-5p	MIMAT0000530	Rapsn	19400	Microarrays	tarbase	Unspecified
mmu-mir-132-3p	MIMAT0000144	Celf2	14007	HITS-CLIP	tarbase	Unspecified
mmu-mir-146a-5p	MIMAT0000158	Celf2	14007	HITS-CLIP	tarbase	Unspecified
mmu-mir-132-3p	MIMAT0000144	Vrk3	101568	HITS-CLIP	tarbase	Unspecified
mmu-mir-132-3p	MIMAT0000144	Paxip1	55982	HITS-CLIP	tarbase	Unspecified
mmu-mir-132-3p	MIMAT0000144	Rmnd5a	68477	HITS-CLIP	tarbase	Unspecified
mmu-mir-21a-5p	MIMAT0000530	Ppm1j	71887	Microarrays	tarbase	Unspecified
mmu-mir-21a-5p	MIMAT0000530	Rhoc	11853	Microarrays	tarbase	Unspecified
mmu-mir-21a-5p	MIMAT0000530	Angptl4	57875	Microarrays	tarbase	Unspecified
mmu-mir-144-3p	MIMAT0000156	Tm9sf1	74140	HITS-CLIP	tarbase	Unspecified
mmu-mir-21a-5p	MIMAT0000530	Tm9sf1	74140	Microarrays	tarbase	Unspecified
mmu-mir-21a-5p	MIMAT0000530	Armc6	76813	Microarrays	tarbase	Unspecified
mmu-mir-21a-5p	MIMAT0000530	Use1	67023	Microarrays	tarbase	Unspecified
mmu-mir-21a-5p	MIMAT0000530	Ocel1	77090	Microarrays	tarbase	Unspecified
mmu-mir-146a-5p	MIMAT0000158	Braf	109880	HITS-CLIP	tarbase	Unspecified
mmu-mir-21a-5p	MIMAT0000530	Braf	109880	HITS-CLIP	tarbase	Unspecified
mmu-mir-21a-5p	MIMAT0000530	Tiam1	21844	HITS-CLIP	tarbase	Unspecified
mmu-mir-132-3p	MIMAT0000144	Ikzf4	22781	HITS-CLIP	tarbase	Unspecified
mmu-mir-21a-5p	MIMAT0000530	Zfp40	22700	Microarrays	tarbase	Unspecified
mmu-mir-132-3p	MIMAT0000144	Lcp2	16822	HITS-CLIP	tarbase	Unspecified
mmu-mir-21a-5p	MIMAT0000530	Lcp2	16822	HITS-CLIP	tarbase	Unspecified
mmu-mir-146a-5p	MIMAT0000158	Cse1l	110750	HITS-CLIP	tarbase	Unspecified
mmu-mir-21a-5p	MIMAT0000530	Cse1l	110750	HITS-CLIP	tarbase	Unspecified
mmu-mir-21a-5p	MIMAT0000530	Naa20	67877	Microarrays	tarbase	Unspecified
mmu-mir-132-3p	MIMAT0000144	Plekha3	83435	HITS-CLIP	tarbase	Unspecified
mmu-mir-21a-5p	MIMAT0000530	Baz1b	22385	HITS-CLIP	tarbase	Unspecified
mmu-mir-146a-5p	MIMAT0000158	Kdelr1	68137	HITS-CLIP	tarbase	Unspecified
mmu-mir-21a-5p	MIMAT0000530	Timmdc1	76916	Microarrays	tarbase	Unspecified
mmu-mir-21a-5p	MIMAT0000530	Mcm2	17216	Microarrays	tarbase	Unspecified
mmu-mir-144-3p	MIMAT0000156	Il17ra	16172	HITS-CLIP	tarbase	Unspecified
mmu-mir-21a-5p	MIMAT0000530	Arrdc2	70807	Microarrays	tarbase	Unspecified
mmu-mir-21a-5p	MIMAT0000530	Arrdc2	70807	Microarrays	tarbase	Unspecified
mmu-mir-21a-5p	MIMAT0000530	Ap2a2	11772	HITS-CLIP, Microarrays	tarbase	Unspecified
mmu-mir-21a-5p	MIMAT0000530	Apoe	11816	Microarrays	tarbase	Unspecified
mmu-mir-21a-5p	MIMAT0000530	Apoc2	11813	Microarrays	tarbase	Unspecified
mmu-mir-146a-5p	MIMAT0000158	Hbp1	73389	HITS-CLIP	tarbase	Unspecified
mmu-mir-21a-5p	MIMAT0000530	Hbp1	73389	HITS-CLIP	tarbase	Unspecified
mmu-mir-21a-5p	MIMAT0000530	Cdkn1b	12576	HITS-CLIP, Microarrays	tarbase	Unspecified
mmu-mir-21a-5p	MIMAT0000530	Pafah1b2	18475	HITS-CLIP	tarbase	Unspecified
mmu-mir-21a-5p	MIMAT0000530	Tbc1d8	54610	Microarrays	tarbase	Unspecified
mmu-mir-21a-5p	MIMAT0000530	Slc2a3	20527	HITS-CLIP	tarbase	Unspecified
mmu-mir-132-3p	MIMAT0000144	Sri	109552	HITS-CLIP	tarbase	Unspecified
mmu-mir-451a	MIMAT0001632	Dgcr2	13356	HITS-CLIP	tarbase	Unspecified
mmu-mir-21a-5p	MIMAT0000530	Ebi3	50498	Microarrays	tarbase	Unspecified
mmu-mir-146a-5p	MIMAT0000158	Ranbp2	19386	HITS-CLIP	tarbase	Unspecified
mmu-mir-21a-5p	MIMAT0000530	Ranbp2	19386	HITS-CLIP	tarbase	Unspecified
mmu-mir-92a-2-5p	MIMAT0004635	Cacnb3	12297	HITS-CLIP	tarbase	Unspecified
mmu-mir-21a-5p	MIMAT0000530	Fcgrt	14132	Microarrays	tarbase	Unspecified
mmu-mir-21a-5p	MIMAT0000530	Bicd1	12121	HITS-CLIP	tarbase	Unspecified
mmu-mir-21a-5p	MIMAT0000530	Cyp4f18	72054	Microarrays	tarbase	Unspecified
mmu-mir-146a-5p	MIMAT0000158	Impdh1	23917	HITS-CLIP	tarbase	Unspecified
mmu-mir-21a-5p	MIMAT0000530	Dusp3	72349	Microarrays	tarbase	Unspecified
mmu-mir-21a-5p	MIMAT0000530	Ier3	15937	Microarrays	tarbase	Unspecified
mmu-mir-21a-5p	MIMAT0000530	Fosb	14282	Microarrays	tarbase	Unspecified
mmu-mir-21a-5p	MIMAT0000530	Cp	12870	Microarrays	tarbase	Unspecified
mmu-mir-146a-5p	MIMAT0000158	Crot	74114	HITS-CLIP	tarbase	Unspecified
mmu-mir-146a-5p	MIMAT0000158	Insig2	72999	HITS-CLIP	tarbase	Unspecified
mmu-mir-21a-5p	MIMAT0000530	Insig2	72999	HITS-CLIP	tarbase	Unspecified
mmu-mir-21a-5p	MIMAT0000530	Man1a	17155	Microarrays	tarbase	Unspecified
mmu-mir-21a-5p	MIMAT0000530	Kif20a	19348	Microarrays	tarbase	Unspecified
mmu-mir-21a-5p	MIMAT0000530	Dnase2a	13423	Microarrays	tarbase	Unspecified
mmu-mir-146a-5p	MIMAT0000158	Nfat5	54446	HITS-CLIP	tarbase	Unspecified
mmu-mir-21a-5p	MIMAT0000530	Nfat5	54446	HITS-CLIP	tarbase	Unspecified
mmu-mir-21a-5p	MIMAT0000530	Nqo1	18104	Microarrays	tarbase	Unspecified
mmu-mir-146a-5p	MIMAT0000158	Mmd	67468	HITS-CLIP	tarbase	Unspecified
mmu-mir-146a-5p	MIMAT0000158	Hlf	217082	HITS-CLIP	tarbase	Unspecified
mmu-mir-21a-5p	MIMAT0000530	Ssbp2	66970	HITS-CLIP, Microarrays	tarbase	Unspecified
mmu-mir-132-3p	MIMAT0000144	Stat3	20848	HITS-CLIP	tarbase	Unspecified
mmu-mir-21a-5p	MIMAT0000530	Stat3	20848	HITS-CLIP	tarbase	Unspecified
mmu-mir-21a-5p	MIMAT0000530	Cdip1	66626	HITS-CLIP	tarbase	Unspecified
mmu-mir-21a-5p	MIMAT0000530	Dnmt1	13433	HITS-CLIP, Microarrays	tarbase	Unspecified
mmu-mir-21a-5p	MIMAT0000530	Cacna1e	12290	HITS-CLIP	tarbase	Unspecified
mmu-mir-21a-5p	MIMAT0000530	Spic	20728	Microarrays	tarbase	Unspecified
mmu-mir-21a-5p	MIMAT0000530	Bid	12122	Microarrays	tarbase	Unspecified
mmu-mir-146a-5p	MIMAT0000158	Tax1bp1	52440	HITS-CLIP	tarbase	Unspecified
mmu-mir-21a-5p	MIMAT0000530	Aqp1	11826	Microarrays	tarbase	Unspecified
mmu-mir-21a-5p	MIMAT0000530	Hdac9	79221	Microarrays	tarbase	Unspecified
mmu-mir-21a-5p	MIMAT0000530	Ap1s1	11769	Microarrays	tarbase	Unspecified
mmu-mir-132-3p	MIMAT0000144	Lbr	98386	HITS-CLIP	tarbase	Unspecified
mmu-mir-21a-5p	MIMAT0000530	Lbr	98386	HITS-CLIP	tarbase	Unspecified
mmu-mir-21a-5p	MIMAT0000530	Syt5	53420	HITS-CLIP	tarbase	Unspecified
mmu-mir-146a-5p	MIMAT0000158	Hnrnpa2b1	53379	HITS-CLIP	tarbase	Unspecified
mmu-mir-21a-5p	MIMAT0000530	Hnrnpa2b1	53379	HITS-CLIP	tarbase	Unspecified
mmu-mir-146a-5p	MIMAT0000158	Prkacb	18749	HITS-CLIP	tarbase	Unspecified
mmu-mir-21a-5p	MIMAT0000530	Sgsh	27029	Microarrays	tarbase	Unspecified
mmu-mir-144-3p	MIMAT0000156	Pex5	19305	HITS-CLIP	tarbase	Unspecified
mmu-mir-21a-5p	MIMAT0000530	Cd44	12505	HITS-CLIP	tarbase	Unspecified
mmu-mir-21a-5p	MIMAT0000530	Slc1a2	20511	HITS-CLIP	tarbase	Unspecified
mmu-mir-132-3p	MIMAT0000144	Wdr1	22388	HITS-CLIP	tarbase	Unspecified
mmu-mir-21a-5p	MIMAT0000530	Man2b1	17159	Microarrays	tarbase	Unspecified
mmu-mir-21a-5p	MIMAT0000530	Prdx2	21672	Microarrays	tarbase	Unspecified
mmu-mir-21a-5p	MIMAT0000530	Polr2a	20020	HITS-CLIP	tarbase	Unspecified
mmu-mir-21a-5p	MIMAT0000530	Spc25	66442	Microarrays	tarbase	Unspecified
mmu-mir-21a-5p	MIMAT0000530	Dnah2	327954	Microarrays	tarbase	Unspecified
mmu-mir-144-3p	MIMAT0000156	Ubqln1	56085	HITS-CLIP	tarbase	Unspecified
mmu-mir-21a-5p	MIMAT0000530	Slc1a3	20512	HITS-CLIP	tarbase	Unspecified
mmu-mir-21a-5p	MIMAT0000530	Il5ra	16192	Microarrays	tarbase	Unspecified
mmu-mir-132-3p	MIMAT0000144	Fbxo11	225055	HITS-CLIP	tarbase	Unspecified
mmu-mir-21a-5p	MIMAT0000530	Fbxo11	225055	HITS-CLIP	tarbase	Unspecified
mmu-mir-21a-5p	MIMAT0000530	Mlxipl	58805	HITS-CLIP	tarbase	Unspecified
mmu-mir-21a-5p	MIMAT0000530	Mcm5	17218	Microarrays	tarbase	Unspecified
mmu-mir-21a-5p	MIMAT0000530	Hmox1	15368	Microarrays	tarbase	Unspecified
mmu-mir-21a-5p	MIMAT0000530	Asf1b	66929	Microarrays	tarbase	Unspecified
mmu-mir-21a-5p	MIMAT0000530	Myl10	59310	Microarrays	tarbase	Unspecified
mmu-mir-21a-5p	MIMAT0000530	Ddx39	68278	Microarrays	tarbase	Unspecified
mmu-mir-132-3p	MIMAT0000144	Celf1	13046	HITS-CLIP	tarbase	Unspecified
mmu-mir-132-3p	MIMAT0000144	Celf1	13046	HITS-CLIP	tarbase	Unspecified
mmu-mir-21a-5p	MIMAT0000530	Celf1	13046	HITS-CLIP	tarbase	Unspecified
mmu-mir-21a-5p	MIMAT0000530	Celf1	13046	HITS-CLIP	tarbase	Unspecified
mmu-mir-21a-5p	MIMAT0000530	Ndufs3	68349	HITS-CLIP	tarbase	Unspecified
mmu-mir-21a-5p	MIMAT0000530	Ndufs3	68349	HITS-CLIP	tarbase	Unspecified
mmu-mir-21a-5p	MIMAT0000530	Igf1r	16001	Microarrays	tarbase	Unspecified
mmu-mir-132-3p	MIMAT0000144	Insr	16337	HITS-CLIP	tarbase	Unspecified
mmu-mir-132-3p	MIMAT0000144	Trim28	21849	HITS-CLIP	tarbase	Unspecified
mmu-mir-21a-5p	MIMAT0000530	Mef2c	17260	Microarrays	tarbase	Unspecified
mmu-mir-132-3p	MIMAT0000144	Eif4g2	13690	HITS-CLIP	tarbase	Unspecified
mmu-mir-144-3p	MIMAT0000156	Eif4g2	13690	HITS-CLIP	tarbase	Unspecified
mmu-mir-146a-5p	MIMAT0000158	Eif4g2	13690	HITS-CLIP	tarbase	Unspecified
mmu-mir-21a-5p	MIMAT0000530	Eif4g2	13690	HITS-CLIP	tarbase	Unspecified
mmu-mir-451a	MIMAT0001632	Eif4g2	13690	HITS-CLIP	tarbase	Unspecified
mmu-mir-132-3p	MIMAT0000144	Mthfd2	17768	HITS-CLIP	tarbase	Unspecified
mmu-mir-21a-5p	MIMAT0000530	Mthfd2	17768	Microarrays	tarbase	Unspecified
mmu-mir-21a-5p	MIMAT0000530	Kit	16590	Microarrays	tarbase	Unspecified
mmu-mir-132-3p	MIMAT0000144	Cs	12974	HITS-CLIP	tarbase	Unspecified
mmu-mir-21a-5p	MIMAT0000530	Tfap4	83383	HITS-CLIP	tarbase	Unspecified
mmu-mir-21a-5p	MIMAT0000530	Tnfsf14	50930	Microarrays	tarbase	Unspecified
mmu-mir-146a-5p	MIMAT0000158	Apc	11789	HITS-CLIP	tarbase	Unspecified
mmu-mir-21a-5p	MIMAT0000530	Reep5	13476	HITS-CLIP	tarbase	Unspecified
mmu-mir-132-3p	MIMAT0000144	Ncoa2	17978	HITS-CLIP	tarbase	Unspecified
mmu-mir-21a-5p	MIMAT0000530	Ncoa2	17978	HITS-CLIP	tarbase	Unspecified
mmu-mir-132-3p	MIMAT0000144	Nr2c2	22026	HITS-CLIP	tarbase	Unspecified
mmu-mir-21a-5p	MIMAT0000530	Tpr	108989	HITS-CLIP	tarbase	Unspecified
mmu-mir-21a-5p	MIMAT0000530	Prg4	96875	Microarrays	tarbase	Unspecified
mmu-mir-21a-5p	MIMAT0000530	Inpp5k	19062	Microarrays	tarbase	Unspecified
mmu-mir-21a-5p	MIMAT0000530	Prss16	54373	Microarrays	tarbase	Unspecified
mmu-mir-21a-5p	MIMAT0000530	Fblim1	74202	Microarrays	tarbase	Unspecified
mmu-mir-21a-5p	MIMAT0000530	Atp6v1b2	11966	HITS-CLIP	tarbase	Unspecified
mmu-mir-21a-5p	MIMAT0000530	Rps9	76846	Microarrays	tarbase	Unspecified
mmu-mir-21a-5p	MIMAT0000530	Crip2	68337	Microarrays	tarbase	Unspecified
mmu-mir-144-3p	MIMAT0000156	Pgrmc1	53328	HITS-CLIP	tarbase	Unspecified
mmu-mir-144-3p	MIMAT0000156	Tek	21687	HITS-CLIP	tarbase	Unspecified
mmu-mir-21a-5p	MIMAT0000530	Cdc20	107995	Microarrays	tarbase	Unspecified
mmu-mir-144-3p	MIMAT0000156	Rnf114	81018	HITS-CLIP	tarbase	Unspecified
mmu-mir-21a-5p	MIMAT0000530	Srm	20810	Microarrays	tarbase	Unspecified
mmu-mir-21a-5p	MIMAT0000530	Mvd	192156	Microarrays	tarbase	Unspecified
mmu-mir-144-3p	MIMAT0000156	Itih3	16426	HITS-CLIP	tarbase	Unspecified
mmu-mir-21a-5p	MIMAT0000530	Hfe	15216	Microarrays	tarbase	Unspecified
mmu-mir-21a-5p	MIMAT0000530	Slc5a6	330064	HITS-CLIP	tarbase	Unspecified
mmu-mir-146a-5p	MIMAT0000158	Usp19	71472	HITS-CLIP	tarbase	Unspecified
mmu-mir-21a-5p	MIMAT0000530	Usp19	71472	HITS-CLIP	tarbase	Unspecified
mmu-mir-21a-5p	MIMAT0000530	Gmnn	57441	Microarrays	tarbase	Unspecified
mmu-mir-21a-5p	MIMAT0000530	Sulf2	72043	Microarrays	tarbase	Unspecified
mmu-mir-132-3p	MIMAT0000144	Ctnnb1	12387	HITS-CLIP	tarbase	Unspecified
mmu-mir-146a-5p	MIMAT0000158	Eif1b	68969	HITS-CLIP	tarbase	Unspecified
mmu-mir-21a-5p	MIMAT0000530	Pole	18973	Microarrays	tarbase	Unspecified
mmu-mir-21a-5p	MIMAT0000530	Tgfbr1	21812	HITS-CLIP	tarbase	Unspecified
mmu-mir-132-3p	MIMAT0000144	Homer1	26556	HITS-CLIP	tarbase	Unspecified
mmu-mir-21a-5p	MIMAT0000530	Arpp19	59046	HITS-CLIP	tarbase	Unspecified
mmu-mir-21a-5p	MIMAT0000530	Bcl2l1	12048	Microarrays	tarbase	Unspecified
mmu-mir-21a-5p	MIMAT0000530	Dio2	13371	Microarrays	tarbase	Unspecified
mmu-mir-146a-5p	MIMAT0000158	Hnrnpa0	77134	HITS-CLIP	tarbase	Unspecified
mmu-mir-21a-5p	MIMAT0000530	Id3	15903	Microarrays	tarbase	Unspecified
mmu-mir-146a-5p	MIMAT0000158	Mid1ip1	68041	HITS-CLIP	tarbase	Unspecified
mmu-mir-132-3p	MIMAT0000144	Fnbp4	55935	HITS-CLIP	tarbase	Unspecified
mmu-mir-21a-5p	MIMAT0000530	Fnbp4	55935	HITS-CLIP	tarbase	Unspecified
mmu-mir-21a-5p	MIMAT0000530	Cers4	67260	Microarrays	tarbase	Unspecified
mmu-mir-21a-5p	MIMAT0000530	Snrpb2	20639	Microarrays	tarbase	Unspecified
mmu-mir-21a-5p	MIMAT0000530	Prpf31	68988	Microarrays	tarbase	Unspecified
mmu-mir-21a-5p	MIMAT0000530	Herpud2	80517	HITS-CLIP	tarbase	Unspecified
mmu-mir-21a-5p	MIMAT0000530	Nfib	18028	HITS-CLIP	tarbase	Unspecified
mmu-mir-144-3p	MIMAT0000156	Hipk1	15257	HITS-CLIP	tarbase	Unspecified
mmu-mir-21a-5p	MIMAT0000530	Hipk1	15257	HITS-CLIP	tarbase	Unspecified
mmu-mir-21a-5p	MIMAT0000530	Gprc5b	64297	Microarrays	tarbase	Unspecified
mmu-mir-21a-5p	MIMAT0000530	Gabpa	14390	HITS-CLIP	tarbase	Unspecified
mmu-mir-21a-5p	MIMAT0000530	Nf2	18016	HITS-CLIP	tarbase	Unspecified
mmu-mir-144-3p	MIMAT0000156	Met	17295	HITS-CLIP	tarbase	Unspecified
mmu-mir-132-3p	MIMAT0000144	Tnpo1	238799	HITS-CLIP	tarbase	Unspecified
mmu-mir-21a-5p	MIMAT0000530	Tnpo1	238799	HITS-CLIP	tarbase	Unspecified
mmu-mir-146a-5p	MIMAT0000158	Cbx5	12419	HITS-CLIP	tarbase	Unspecified
mmu-mir-21a-5p	MIMAT0000530	Apobec3	80287	Microarrays	tarbase	Unspecified
mmu-mir-21a-5p	MIMAT0000530	Tex15	104271	Microarrays	tarbase	Unspecified
mmu-mir-21a-5p	MIMAT0000530	Oit3	18302	Microarrays	tarbase	Unspecified
mmu-mir-21a-5p	MIMAT0000530	Rps25	75617	Microarrays	tarbase	Unspecified
mmu-mir-132-3p	MIMAT0000144	Aldh3a2	11671	HITS-CLIP	tarbase	Unspecified
mmu-mir-21a-5p	MIMAT0000530	Tusc2	80385	HITS-CLIP	tarbase	Unspecified
mmu-mir-132-3p	MIMAT0000144	Tnfrsf13b	57916	HITS-CLIP	tarbase	Unspecified
mmu-mir-21a-5p	MIMAT0000530	Tmem86a	67893	Microarrays	tarbase	Unspecified
mmu-mir-21a-5p	MIMAT0000530	Rdm1	66599	Microarrays	tarbase	Unspecified
mmu-mir-21a-5p	MIMAT0000530	Rbm25	67039	HITS-CLIP	tarbase	Unspecified
mmu-mir-21a-5p	MIMAT0000530	Fads1	76267	Microarrays	tarbase	Unspecified
mmu-mir-132-3p	MIMAT0000144	Akt1s1	67605	HITS-CLIP	tarbase	Unspecified
mmu-mir-21a-5p	MIMAT0000530	Odc1	18263	Microarrays	tarbase	Unspecified
mmu-mir-21a-5p	MIMAT0000530	Adam19	11492	Microarrays	tarbase	Unspecified
mmu-mir-21a-5p	MIMAT0000530	Zfp790	233056	Microarrays	tarbase	Unspecified
mmu-mir-21a-5p	MIMAT0000530	Evi5	14020	HITS-CLIP	tarbase	Unspecified
mmu-mir-21a-5p	MIMAT0000530	Steap4	117167	HITS-CLIP	tarbase	Unspecified
mmu-mir-146a-5p	MIMAT0000158	Kif11	16551	HITS-CLIP	tarbase	Unspecified
mmu-mir-146a-5p	MIMAT0000158	Kif11	16551	HITS-CLIP	tarbase	Unspecified
mmu-mir-21a-5p	MIMAT0000530	Kif11	16551	Microarrays	tarbase	Unspecified
mmu-mir-21a-5p	MIMAT0000530	Kif11	16551	Microarrays	tarbase	Unspecified
mmu-mir-21a-5p	MIMAT0000530	Etv5	104156	Microarrays	tarbase	Unspecified
mmu-mir-132-3p	MIMAT0000144	Igf2bp1	140486	HITS-CLIP	tarbase	Unspecified
mmu-mir-92a-2-5p	MIMAT0004635	Igf2bp1	140486	HITS-CLIP	tarbase	Unspecified
mmu-mir-21a-5p	MIMAT0000530	Atad1	67979	HITS-CLIP	tarbase	Unspecified
mmu-mir-21a-5p	MIMAT0000530	Pea15a	18611	Microarrays	tarbase	Unspecified
mmu-mir-21a-5p	MIMAT0000530	Tctex1d2	66061	HITS-CLIP	tarbase	Unspecified
mmu-mir-21a-5p	MIMAT0000530	Trpv4	63873	Microarrays	tarbase	Unspecified
mmu-mir-21a-5p	MIMAT0000530	Mertk	17289	Microarrays	tarbase	Unspecified
mmu-mir-21a-5p	MIMAT0000530	Piezo1	234839	Microarrays	tarbase	Unspecified
mmu-mir-146a-5p	MIMAT0000158	Clec4f	51811	HITS-CLIP	tarbase	Unspecified
mmu-mir-21a-5p	MIMAT0000530	Clec4f	51811	Microarrays	tarbase	Unspecified
mmu-mir-21a-5p	MIMAT0000530	Klra17	170733	Microarrays	tarbase	Unspecified
mmu-mir-21a-5p	MIMAT0000530	Wdfy2	268752	Microarrays	tarbase	Unspecified
mmu-mir-21a-5p	MIMAT0000530	Kif1a	16560	HITS-CLIP	tarbase	Unspecified
mmu-mir-146a-5p	MIMAT0000158	Chfr	231600	HITS-CLIP	tarbase	Unspecified
mmu-mir-21a-5p	MIMAT0000530	Tppp3	67971	HITS-CLIP	tarbase	Unspecified
mmu-mir-146a-5p	MIMAT0000158	E2f4	104394	HITS-CLIP	tarbase	Unspecified
mmu-mir-451a	MIMAT0001632	Surf4	20932	HITS-CLIP	tarbase	Unspecified
mmu-mir-21a-5p	MIMAT0000530	Dnajb9	27362	HITS-CLIP	tarbase	Unspecified
mmu-mir-146a-5p	MIMAT0000158	Ppp1cb	19046	HITS-CLIP	tarbase	Unspecified
mmu-mir-21a-5p	MIMAT0000530	Npdc1	18146	Microarrays	tarbase	Unspecified
mmu-mir-21a-5p	MIMAT0000530	Slc25a13	50799	Microarrays	tarbase	Unspecified
mmu-mir-146a-5p	MIMAT0000158	Hnrnpl	15388	HITS-CLIP	tarbase	Unspecified
mmu-mir-21a-5p	MIMAT0000530	Nolc1	70769	HITS-CLIP, Microarrays	tarbase	Unspecified
mmu-mir-146a-5p	MIMAT0000158	Cnksr3	215748	HITS-CLIP	tarbase	Unspecified
mmu-mir-21a-5p	MIMAT0000530	Map2	17756	HITS-CLIP	tarbase	Unspecified
mmu-mir-21a-5p	MIMAT0000530	Abca1	11303	Microarrays	tarbase	Unspecified
mmu-mir-21a-5p	MIMAT0000530	Sash1	70097	Microarrays	tarbase	Unspecified
mmu-mir-21a-5p	MIMAT0000530	Clpx	270166	Microarrays	tarbase	Unspecified
mmu-mir-21a-5p	MIMAT0000530	Cd83	12522	HITS-CLIP, Microarrays	tarbase	Unspecified
mmu-mir-21a-5p	MIMAT0000530	Hivep2	15273	HITS-CLIP	tarbase	Unspecified
mmu-mir-132-3p	MIMAT0000144	Gata3	14462	HITS-CLIP	tarbase	Unspecified
mmu-mir-21a-5p	MIMAT0000530	Gata3	14462	qPCR	tarbase	Unspecified
mmu-mir-21a-5p	MIMAT0000530	Steap1	70358	Microarrays	tarbase	Unspecified
mmu-mir-21a-5p	MIMAT0000530	Hspa8	15481	HITS-CLIP	tarbase	Unspecified
mmu-mir-21a-5p	MIMAT0000530	Anxa9	71790	Microarrays	tarbase	Unspecified
mmu-mir-21a-5p	MIMAT0000530	Cers2	76893	HITS-CLIP	tarbase	Unspecified
mmu-mir-132-3p	MIMAT0000144	Anp32e	66471	HITS-CLIP	tarbase	Unspecified
mmu-mir-21a-5p	MIMAT0000530	Eps8	13860	Microarrays	tarbase	Unspecified
mmu-mir-144-3p	MIMAT0000156	Sqstm1	18412	HITS-CLIP	tarbase	Unspecified
mmu-mir-146a-5p	MIMAT0000158	Nfe2l2	18024	HITS-CLIP	tarbase	Unspecified
mmu-mir-21a-5p	MIMAT0000530	Fcrls	80891	Microarrays	tarbase	Unspecified
mmu-mir-21a-5p	MIMAT0000530	Ncapg	54392	Microarrays	tarbase	Unspecified
mmu-mir-21a-5p	MIMAT0000530	Dstn	56431	HITS-CLIP	tarbase	Unspecified
mmu-mir-21a-5p	MIMAT0000530	Fcgr1	14129	Microarrays	tarbase	Unspecified
mmu-mir-21a-5p	MIMAT0000530	Lrrc27	76612	Microarrays	tarbase	Unspecified
mmu-mir-21a-5p	MIMAT0000530	Lrrc27	76612	Microarrays	tarbase	Unspecified
mmu-mir-21a-5p	MIMAT0000530	Stard13	243362	Microarrays	tarbase	Unspecified
mmu-mir-21a-5p	MIMAT0000530	Lonrf3	74365	Microarrays	tarbase	Unspecified
mmu-mir-21a-5p	MIMAT0000530	Pls3	102866	HITS-CLIP, Microarrays	tarbase	Unspecified
mmu-mir-132-3p	MIMAT0000144	E2f3	13557	HITS-CLIP	tarbase	Unspecified
mmu-mir-21a-5p	MIMAT0000530	E2f3	13557	HITS-CLIP	tarbase	Unspecified
mmu-mir-144-3p	MIMAT0000156	Cr1l	12946	HITS-CLIP	tarbase	Unspecified
mmu-mir-21a-5p	MIMAT0000530	Cd34	12490	Microarrays	tarbase	Unspecified
mmu-mir-146a-5p	MIMAT0000158	Cd274	60533	HITS-CLIP	tarbase	Unspecified
mmu-mir-132-3p	MIMAT0000144	H3f3b	15081	HITS-CLIP	tarbase	Unspecified
mmu-mir-21a-5p	MIMAT0000530	H3f3b	15081	Microarrays	tarbase	Unspecified
mmu-mir-21a-5p	MIMAT0000530	Slpi	20568	Microarrays	tarbase	Unspecified
mmu-mir-132-3p	MIMAT0000144	Sdc4	20971	HITS-CLIP	tarbase	Unspecified
mmu-mir-144-3p	MIMAT0000156	Sdc4	20971	HITS-CLIP	tarbase	Unspecified
mmu-mir-21a-5p	MIMAT0000530	Sdc4	20971	Microarrays	tarbase	Unspecified
mmu-mir-132-3p	MIMAT0000144	Nbr1	17966	HITS-CLIP	tarbase	Unspecified
mmu-mir-144-3p	MIMAT0000156	Nbr1	17966	HITS-CLIP	tarbase	Unspecified
mmu-mir-21a-5p	MIMAT0000530	Cyth1	19157	Microarrays	tarbase	Unspecified
mmu-mir-21a-5p	MIMAT0000530	Rnd3	74194	Microarrays	tarbase	Unspecified
mmu-mir-21a-5p	MIMAT0000530	Brca1	12189	Microarrays	tarbase	Unspecified
mmu-mir-132-3p	MIMAT0000144	Taok1	216965	HITS-CLIP	tarbase	Unspecified
mmu-mir-146a-5p	MIMAT0000158	Taok1	216965	HITS-CLIP	tarbase	Unspecified
mmu-mir-21a-5p	MIMAT0000530	Stac2	217154	Microarrays	tarbase	Unspecified
mmu-mir-21a-5p	MIMAT0000530	Arl5b	75869	HITS-CLIP	tarbase	Unspecified
mmu-mir-132-3p	MIMAT0000144	Zfp207	22680	HITS-CLIP	tarbase	Unspecified
mmu-mir-21a-5p	MIMAT0000530	Top2b	21974	HITS-CLIP	tarbase	Unspecified
mmu-mir-146a-5p	MIMAT0000158	Igfbp4	16010	HITS-CLIP	tarbase	Unspecified
mmu-mir-21a-5p	MIMAT0000530	Suz12	52615	HITS-CLIP	tarbase	Unspecified
mmu-mir-21a-5p	MIMAT0000530	Crlf3	54394	Microarrays	tarbase	Unspecified
mmu-mir-21a-5p	MIMAT0000530	Rhbdl3	246104	HITS-CLIP	tarbase	Unspecified
mmu-mir-132-3p	MIMAT0000144	Serinc3	26943	HITS-CLIP	tarbase	Unspecified
mmu-mir-21a-5p	MIMAT0000530	Serinc3	26943	Microarrays	tarbase	Unspecified
mmu-mir-21a-5p	MIMAT0000530	Pgs1	74451	HITS-CLIP	tarbase	Unspecified
mmu-mir-21a-5p	MIMAT0000530	Birc5	11799	Microarrays	tarbase	Unspecified
mmu-mir-21a-5p	MIMAT0000530	Pltp	18830	Microarrays	tarbase	Unspecified
mmu-mir-132-3p	MIMAT0000144	Crk	12928	HITS-CLIP	tarbase	Unspecified
mmu-mir-144-3p	MIMAT0000156	Crk	12928	HITS-CLIP	tarbase	Unspecified
mmu-mir-146a-5p	MIMAT0000158	Crk	12928	HITS-CLIP	tarbase	Unspecified
mmu-mir-21a-5p	MIMAT0000530	Crk	12928	HITS-CLIP	tarbase	Unspecified
mmu-mir-21a-5p	MIMAT0000530	Mybl2	17865	Microarrays	tarbase	Unspecified
mmu-mir-146a-5p	MIMAT0000158	Hnf4a	15378	HITS-CLIP	tarbase	Unspecified
mmu-mir-21a-5p	MIMAT0000530	Hnf4a	15378	HITS-CLIP	tarbase	Unspecified
mmu-mir-21a-5p	MIMAT0000530	Uchl5	56207	Microarrays	tarbase	Unspecified
mmu-mir-132-3p	MIMAT0000144	Il12rb2	16162	HITS-CLIP	tarbase	Unspecified
mmu-mir-146a-5p	MIMAT0000158	Il12rb2	16162	HITS-CLIP	tarbase	Unspecified
mmu-mir-21a-5p	MIMAT0000530	Kpna2	16647	Microarrays	tarbase	Unspecified
mmu-mir-146a-5p	MIMAT0000158	Smurf2	66313	HITS-CLIP	tarbase	Unspecified
mmu-mir-146a-5p	MIMAT0000158	Srsf1	110809	HITS-CLIP	tarbase	Unspecified
mmu-mir-146a-5p	MIMAT0000158	Srsf1	110809	HITS-CLIP	tarbase	Unspecified
mmu-mir-21a-5p	MIMAT0000530	Kif3a	16568	Microarrays	tarbase	Unspecified
mmu-mir-21a-5p	MIMAT0000530	Myo1b	17912	HITS-CLIP, Microarrays	tarbase	Unspecified
mmu-mir-21a-5p	MIMAT0000530	Dhx40	67487	Microarrays	tarbase	Unspecified
mmu-mir-146a-5p	MIMAT0000158	Ypel2	77864	HITS-CLIP	tarbase	Unspecified
mmu-mir-21a-5p	MIMAT0000530	Ypel2	77864	Microarrays	tarbase	Unspecified
mmu-mir-21a-5p	MIMAT0000530	Nol11	68979	HITS-CLIP	tarbase	Unspecified
mmu-mir-21a-5p	MIMAT0000530	Kdm6b	216850	Microarrays	tarbase	Unspecified
mmu-mir-21a-5p	MIMAT0000530	Appbp2	66884	HITS-CLIP	tarbase	Unspecified
mmu-mir-144-3p	MIMAT0000156	Cwc25	67480	HITS-CLIP	tarbase	Unspecified
mmu-mir-21a-5p	MIMAT0000530	Sparc	20692	Microarrays	tarbase	Unspecified
mmu-mir-21a-5p	MIMAT0000530	Glra4	14657	Microarrays	tarbase	Unspecified
mmu-mir-21a-5p	MIMAT0000530	Ikzf1	22778	HITS-CLIP	tarbase	Unspecified
mmu-mir-21a-5p	MIMAT0000530	Pnpo	103711	HITS-CLIP	tarbase	Unspecified
mmu-mir-21a-5p	MIMAT0000530	Dync1h1	13424	HITS-CLIP	tarbase	Unspecified
mmu-mir-146a-5p	MIMAT0000158	Cpsf4l	52670	HITS-CLIP	tarbase	Unspecified
mmu-mir-21a-5p	MIMAT0000530	Ndel1	83431	Microarrays	tarbase	Unspecified
mmu-mir-132-3p	MIMAT0000144	Pank3	211347	HITS-CLIP	tarbase	Unspecified
mmu-mir-146a-5p	MIMAT0000158	Pank3	211347	HITS-CLIP	tarbase	Unspecified
mmu-mir-21a-5p	MIMAT0000530	Pank3	211347	HITS-CLIP	tarbase	Unspecified
mmu-mir-21a-5p	MIMAT0000530	Rars	104458	Microarrays	tarbase	Unspecified
mmu-mir-21a-5p	MIMAT0000530	Irf1	16362	Microarrays	tarbase	Unspecified
mmu-mir-21a-5p	MIMAT0000530	P4ha2	18452	Microarrays	tarbase	Unspecified
mmu-mir-21a-5p	MIMAT0000530	Tm4sf5	75604	Microarrays	tarbase	Unspecified
mmu-mir-21a-5p	MIMAT0000530	Cxcl16	66102	Microarrays	tarbase	Unspecified
mmu-mir-21a-5p	MIMAT0000530	Ccl6	20305	Microarrays	tarbase	Unspecified
mmu-mir-21a-5p	MIMAT0000530	Ccl4	20303	Microarrays	tarbase	Unspecified
mmu-mir-144-3p	MIMAT0000156	Slc35b4	58246	HITS-CLIP	tarbase	Unspecified
mmu-mir-21a-5p	MIMAT0000530	Ccl9	20308	Microarrays	tarbase	Unspecified
mmu-mir-144-3p	MIMAT0000156	BC005537	79555	HITS-CLIP	tarbase	Unspecified
mmu-mir-21a-5p	MIMAT0000530	Isyna1	71780	Microarrays	tarbase	Unspecified
mmu-mir-21a-5p	MIMAT0000530	Rnf145	74315	HITS-CLIP, Microarrays	tarbase	Unspecified
mmu-mir-21a-5p	MIMAT0000530	Chtf18	214901	Microarrays	tarbase	Unspecified
mmu-mir-21a-5p	MIMAT0000530	Ahr	11622	HITS-CLIP, Microarrays	tarbase	Unspecified
mmu-mir-21a-5p	MIMAT0000530	Psmc3ip	19183	Microarrays	tarbase	Unspecified
mmu-mir-21a-5p	MIMAT0000530	Noxo1	71893	Microarrays	tarbase	Unspecified
mmu-mir-21a-5p	MIMAT0000530	Ap4m1	11781	Microarrays	tarbase	Unspecified
mmu-mir-21a-5p	MIMAT0000530	Slc6a8	102857	Microarrays	tarbase	Unspecified
mmu-mir-21a-5p	MIMAT0000530	Cyb561	13056	Microarrays	tarbase	Unspecified
mmu-mir-21a-5p	MIMAT0000530	Rmnd1	66084	Microarrays	tarbase	Unspecified
mmu-mir-21a-5p	MIMAT0000530	Esr1	13982	Microarrays	tarbase	Unspecified
mmu-mir-21a-5p	MIMAT0000530	Fbxo5	67141	Microarrays	tarbase	Unspecified
mmu-mir-21a-5p	MIMAT0000530	Katna1	23924	HITS-CLIP	tarbase	Unspecified
mmu-mir-21a-5p	MIMAT0000530	Katna1	23924	HITS-CLIP	tarbase	Unspecified
mmu-mir-21a-5p	MIMAT0000530	Pcmt1	18537	HITS-CLIP	tarbase	Unspecified
mmu-mir-21a-5p	MIMAT0000530	Pcmt1	18537	HITS-CLIP	tarbase	Unspecified
mmu-mir-21a-5p	MIMAT0000530	Adat2	66757	Microarrays	tarbase	Unspecified
mmu-mir-21a-5p	MIMAT0000530	Ltv1	353258	Microarrays	tarbase	Unspecified
mmu-mir-21a-5p	MIMAT0000530	Plagl1	22634	Microarrays	tarbase	Unspecified
mmu-mir-132-3p	MIMAT0000144	Cd164	53599	HITS-CLIP	tarbase	Unspecified
mmu-mir-21a-5p	MIMAT0000530	Cd164	53599	HITS-CLIP	tarbase	Unspecified
mmu-mir-132-3p	MIMAT0000144	Utrn	22288	HITS-CLIP	tarbase	Unspecified
mmu-mir-21a-5p	MIMAT0000530	Utrn	22288	HITS-CLIP	tarbase	Unspecified
mmu-mir-21a-5p	MIMAT0000530	Rab32	67844	Microarrays	tarbase	Unspecified
mmu-mir-21a-5p	MIMAT0000530	Slc16a10	72472	HITS-CLIP	tarbase	Unspecified
mmu-mir-132-3p	MIMAT0000144	Rev3l	19714	HITS-CLIP	tarbase	Unspecified
mmu-mir-21a-5p	MIMAT0000530	Tnfaip3	21929	Microarrays	tarbase	Unspecified
mmu-mir-21a-5p	MIMAT0000530	Perp	64058	HITS-CLIP	tarbase	Unspecified
mmu-mir-21a-5p	MIMAT0000530	Asf1a	66403	HITS-CLIP	tarbase	Unspecified
mmu-mir-21a-5p	MIMAT0000530	Qrsl1	76563	Microarrays	tarbase	Unspecified
mmu-mir-21a-5p	MIMAT0000530	Smpdl3a	57319	HITS-CLIP	tarbase	Unspecified
mmu-mir-21a-5p	MIMAT0000530	Fabp7	12140	Microarrays	tarbase	Unspecified
mmu-mir-21a-5p	MIMAT0000530	Pkib	18768	Microarrays	tarbase	Unspecified
mmu-mir-21a-5p	MIMAT0000530	Serinc1	56442	HITS-CLIP	tarbase	Unspecified
mmu-mir-21a-5p	MIMAT0000530	Sept10	103080	HITS-CLIP	tarbase	Unspecified
mmu-mir-146a-5p	MIMAT0000158	Lims1	110829	HITS-CLIP	tarbase	Unspecified
mmu-mir-21a-5p	MIMAT0000530	Zwint	52696	HITS-CLIP	tarbase	Unspecified
mmu-mir-132-3p	MIMAT0000144	Ube2d1	216080	HITS-CLIP	tarbase	Unspecified
mmu-mir-21a-5p	MIMAT0000530	Dcn	13179	Microarrays	tarbase	Unspecified
mmu-mir-21a-5p	MIMAT0000530	Cdk1	12534	Microarrays	tarbase	Unspecified
mmu-mir-132-3p	MIMAT0000144	Atp2b1	67972	HITS-CLIP	tarbase	Unspecified
mmu-mir-21a-5p	MIMAT0000530	Atp2b1	67972	Microarrays	tarbase	Unspecified
mmu-mir-21a-5p	MIMAT0000530	Rhobtb1	69288	Microarrays	tarbase	Unspecified
mmu-mir-132-3p	MIMAT0000144	Arid5b	71371	HITS-CLIP	tarbase	Unspecified
mmu-mir-144-3p	MIMAT0000156	Arid5b	71371	HITS-CLIP	tarbase	Unspecified
mmu-mir-21a-5p	MIMAT0000530	Arid5b	71371	Microarrays	tarbase	Unspecified
mmu-mir-21a-5p	MIMAT0000530	Uhrf1bp1l	75089	HITS-CLIP	tarbase	Unspecified
mmu-mir-21a-5p	MIMAT0000530	Dusp6	67603	Microarrays	tarbase	Unspecified
mmu-mir-146a-5p	MIMAT0000158	Tmpo	21917	HITS-CLIP	tarbase	Unspecified
mmu-mir-21a-5p	MIMAT0000530	Tmpo	21917	HITS-CLIP	tarbase	Unspecified
mmu-mir-146a-5p	MIMAT0000158	Apaf1	11783	HITS-CLIP	tarbase	Unspecified
mmu-mir-21a-5p	MIMAT0000530	Myb	17863	Microarrays	tarbase	Unspecified
mmu-mir-21a-5p	MIMAT0000530	Arg1	11846	Microarrays	tarbase	Unspecified
mmu-mir-21a-5p	MIMAT0000530	Mtfr2	71804	Microarrays	tarbase	Unspecified
mmu-mir-21a-5p	MIMAT0000530	Ifngr1	15979	HITS-CLIP	tarbase	Unspecified
mmu-mir-132-3p	MIMAT0000144	Cdk17	237459	HITS-CLIP	tarbase	Unspecified
mmu-mir-146a-5p	MIMAT0000158	Cdk17	237459	HITS-CLIP	tarbase	Unspecified
mmu-mir-21a-5p	MIMAT0000530	Hal	15109	Microarrays	tarbase	Unspecified
mmu-mir-144-3p	MIMAT0000156	Fgd6	13998	HITS-CLIP	tarbase	Unspecified
mmu-mir-21a-5p	MIMAT0000530	Nuak1	77976	Microarrays	tarbase	Unspecified
mmu-mir-21a-5p	MIMAT0000530	Tcp11l2	216198	Microarrays	tarbase	Unspecified
mmu-mir-146a-5p	MIMAT0000158	Igf1	16000	HITS-CLIP	tarbase	Unspecified
mmu-mir-21a-5p	MIMAT0000530	Sirt1	93759	HITS-CLIP	tarbase	Unspecified
mmu-mir-21a-5p	MIMAT0000530	Herc4	67345	Microarrays	tarbase	Unspecified
mmu-mir-21a-5p	MIMAT0000530	Ddx21	56200	Microarrays	tarbase	Unspecified
mmu-mir-144-3p	MIMAT0000156	Sar1a	20224	HITS-CLIP	tarbase	Unspecified
mmu-mir-21a-5p	MIMAT0000530	Ppa1	67895	Microarrays	tarbase	Unspecified
mmu-mir-21a-5p	MIMAT0000530	Pald1	27355	Microarrays	tarbase	Unspecified
mmu-mir-144-3p	MIMAT0000156	Sgpl1	20397	HITS-CLIP	tarbase	Unspecified
mmu-mir-21a-5p	MIMAT0000530	Pcbd1	13180	HITS-CLIP	tarbase	Unspecified
mmu-mir-21a-5p	MIMAT0000530	Slc29a3	71279	HITS-CLIP	tarbase	Unspecified
mmu-mir-21a-5p	MIMAT0000530	Slc16a7	20503	Microarrays	tarbase	Unspecified
mmu-mir-144-3p	MIMAT0000156	Dnajb12	56709	HITS-CLIP	tarbase	Unspecified
mmu-mir-21a-5p	MIMAT0000530	Pno1	66249	Microarrays	tarbase	Unspecified
mmu-mir-132-3p	MIMAT0000144	Plek	56193	HITS-CLIP	tarbase	Unspecified
mmu-mir-21a-5p	MIMAT0000530	Plek	56193	Microarrays	tarbase	Unspecified
mmu-mir-21a-5p	MIMAT0000530	Usp15	14479	HITS-CLIP	tarbase	Unspecified
mmu-mir-132-3p	MIMAT0000144	Vps54	245944	HITS-CLIP	tarbase	Unspecified
mmu-mir-146a-5p	MIMAT0000158	Vps54	245944	HITS-CLIP	tarbase	Unspecified
mmu-mir-21a-5p	MIMAT0000530	Tbc1d15	66687	HITS-CLIP	tarbase	Unspecified
mmu-mir-21a-5p	MIMAT0000530	Slc1a4	55963	Microarrays	tarbase	Unspecified
mmu-mir-132-3p	MIMAT0000144	Actr2	66713	HITS-CLIP	tarbase	Unspecified
mmu-mir-132-3p	MIMAT0000144	Frs2	327826	HITS-CLIP	tarbase	Unspecified
mmu-mir-132-3p	MIMAT0000144	Snrpd3	67332	HITS-CLIP	tarbase	Unspecified
mmu-mir-21a-5p	MIMAT0000530	Snrpd3	67332	HITS-CLIP	tarbase	Unspecified
mmu-mir-21a-5p	MIMAT0000530	Cpm	70574	Microarrays	tarbase	Unspecified
mmu-mir-21a-5p	MIMAT0000530	E2f7	52679	HITS-CLIP, Microarrays	tarbase	Unspecified
mmu-mir-132-3p	MIMAT0000144	Osbpl8	237542	HITS-CLIP	tarbase	Unspecified
mmu-mir-146a-5p	MIMAT0000158	Osbpl8	237542	HITS-CLIP	tarbase	Unspecified
mmu-mir-21a-5p	MIMAT0000530	Phlda1	21664	Microarrays	tarbase	Unspecified
mmu-mir-21a-5p	MIMAT0000530	Hcfc2	67933	HITS-CLIP	tarbase	Unspecified
mmu-mir-21a-5p	MIMAT0000530	Txnrd1	50493	Microarrays	tarbase	Unspecified
mmu-mir-21a-5p	MIMAT0000530	Slc36a2	246049	Microarrays	tarbase	Unspecified
mmu-mir-132-3p	MIMAT0000144	Fbxw11	103583	HITS-CLIP	tarbase	Unspecified
mmu-mir-144-3p	MIMAT0000156	Fbxw11	103583	HITS-CLIP	tarbase	Unspecified
mmu-mir-21a-5p	MIMAT0000530	Pex13	72129	HITS-CLIP	tarbase	Unspecified
mmu-mir-132-3p	MIMAT0000144	Sptbn1	20742	HITS-CLIP	tarbase	Unspecified
mmu-mir-21a-5p	MIMAT0000530	Hmmr	15366	Microarrays	tarbase	Unspecified
mmu-mir-21a-5p	MIMAT0000530	Slc22a4	30805	Microarrays	tarbase	Unspecified
mmu-mir-21a-5p	MIMAT0000530	Cyfip2	76884	Microarrays	tarbase	Unspecified
mmu-mir-132-3p	MIMAT0000144	Hspa4	15525	HITS-CLIP	tarbase	Unspecified
mmu-mir-21a-5p	MIMAT0000530	Hspa4	15525	HITS-CLIP	tarbase	Unspecified
mmu-mir-21a-5p	MIMAT0000530	Cnot6	104625	HITS-CLIP	tarbase	Unspecified
mmu-mir-21a-5p	MIMAT0000530	Canx	12330	HITS-CLIP	tarbase	Unspecified
mmu-mir-21a-5p	MIMAT0000530	Rad50	19360	HITS-CLIP	tarbase	Unspecified
mmu-mir-146a-5p	MIMAT0000158	Ube2b	22210	HITS-CLIP	tarbase	Unspecified
mmu-mir-21a-5p	MIMAT0000530	Ube2b	22210	HITS-CLIP	tarbase	Unspecified
mmu-mir-132-3p	MIMAT0000144	Itk	16428	HITS-CLIP	tarbase	Unspecified
mmu-mir-21a-5p	MIMAT0000530	Havcr2	171285	Microarrays	tarbase	Unspecified
mmu-mir-132-3p	MIMAT0000144	Hus1	15574	HITS-CLIP	tarbase	Unspecified
mmu-mir-144-3p	MIMAT0000156	Btg2	12227	HITS-CLIP	tarbase	Unspecified
mmu-mir-146a-5p	MIMAT0000158	Btg2	12227	HITS-CLIP	tarbase	Unspecified
mmu-mir-21a-5p	MIMAT0000530	Btg2	12227	HITS-CLIP, qPCR	tarbase	Unspecified
mmu-mir-21a-5p	MIMAT0000530	Adcy1	432530	HITS-CLIP	tarbase	Unspecified
mmu-mir-144-3p	MIMAT0000156	Tcn2	21452	HITS-CLIP	tarbase	Unspecified
mmu-mir-21a-5p	MIMAT0000530	Smtn	29856	Microarrays	tarbase	Unspecified
mmu-mir-21a-5p	MIMAT0000530	Rtn4	68585	HITS-CLIP	tarbase	Unspecified
mmu-mir-21a-5p	MIMAT0000530	Zkscan17	268417	Microarrays	tarbase	Unspecified
mmu-mir-21a-5p	MIMAT0000530	Dynll2	68097	Microarrays	tarbase	Unspecified
mmu-mir-146a-5p	MIMAT0000158	Xbp1	22433	HITS-CLIP	tarbase	Unspecified
mmu-mir-21a-5p	MIMAT0000530	Ska2	66140	Microarrays	tarbase	Unspecified
mmu-mir-21a-5p	MIMAT0000530	Prr11	270906	Microarrays	tarbase	Unspecified
mmu-mir-21a-5p	MIMAT0000530	Rnft1	76892	HITS-CLIP	tarbase	Unspecified
mmu-mir-132-3p	MIMAT0000144	Fam114a2	67726	HITS-CLIP	tarbase	Unspecified
mmu-mir-21a-5p	MIMAT0000530	Fam114a2	67726	HITS-CLIP	tarbase	Unspecified
mmu-mir-21a-5p	MIMAT0000530	Tom1l1	71943	Microarrays	tarbase	Unspecified
mmu-mir-132-3p	MIMAT0000144	Sypl	19027	HITS-CLIP	tarbase	Unspecified
mmu-mir-132-3p	MIMAT0000144	Pdia6	71853	HITS-CLIP	tarbase	Unspecified
mmu-mir-144-3p	MIMAT0000156	Nbas	71169	HITS-CLIP	tarbase	Unspecified
mmu-mir-21a-5p	MIMAT0000530	Lpin1	14245	HITS-CLIP	tarbase	Unspecified
mmu-mir-21a-5p	MIMAT0000530	Smc6	67241	HITS-CLIP	tarbase	Unspecified
mmu-mir-144-3p	MIMAT0000156	Apob	238055	HITS-CLIP	tarbase	Unspecified
mmu-mir-21a-5p	MIMAT0000530	Prkar1a	19084	HITS-CLIP	tarbase	Unspecified
mmu-mir-132-3p	MIMAT0000144	Rdh14	105014	HITS-CLIP	tarbase	Unspecified
mmu-mir-21a-5p	MIMAT0000530	Itsn2	20403	HITS-CLIP	tarbase	Unspecified
mmu-mir-21a-5p	MIMAT0000530	Rsad2	58185	Microarrays	tarbase	Unspecified
mmu-mir-21a-5p	MIMAT0000530	Id2	15902	Microarrays	tarbase	Unspecified
mmu-mir-21a-5p	MIMAT0000530	Rrm2	20135	Microarrays	tarbase	Unspecified
mmu-mir-144-3p	MIMAT0000156	Bcap29	12033	HITS-CLIP	tarbase	Unspecified
mmu-mir-21a-5p	MIMAT0000530	Klf11	194655	Microarrays	tarbase	Unspecified
mmu-mir-146a-5p	MIMAT0000158	Cbll1	104836	HITS-CLIP	tarbase	Unspecified
mmu-mir-132-3p	MIMAT0000144	Dnmt3a	13435	HITS-CLIP	tarbase	Unspecified
mmu-mir-144-3p	MIMAT0000156	Dnmt3a	13435	HITS-CLIP	tarbase	Unspecified
mmu-mir-21a-5p	MIMAT0000530	Sh3yl1	24057	Microarrays	tarbase	Unspecified
mmu-mir-21a-5p	MIMAT0000530	Pxdn	69675	HITS-CLIP	tarbase	Unspecified
mmu-mir-21a-5p	MIMAT0000530	Taf15	70439	Microarrays	tarbase	Unspecified
mmu-mir-21a-5p	MIMAT0000530	Cdc27	217232	HITS-CLIP	tarbase	Unspecified
mmu-mir-21a-5p	MIMAT0000530	Itgb3	16416	Microarrays	tarbase	Unspecified
mmu-mir-21a-5p	MIMAT0000530	Rffl	67338	HITS-CLIP	tarbase	Unspecified
mmu-mir-21a-5p	MIMAT0000530	Ddx42	72047	HITS-CLIP	tarbase	Unspecified
mmu-mir-132-3p	MIMAT0000144	Ddx5	13207	HITS-CLIP	tarbase	Unspecified
mmu-mir-146a-5p	MIMAT0000158	Ddx5	13207	HITS-CLIP	tarbase	Unspecified
mmu-mir-21a-5p	MIMAT0000530	Ddx5	13207	HITS-CLIP	tarbase	Unspecified
mmu-mir-21a-5p	MIMAT0000530	Slc9a3r1	26941	Microarrays	tarbase	Unspecified
mmu-mir-21a-5p	MIMAT0000530	Ankfy1	11736	HITS-CLIP	tarbase	Unspecified
mmu-mir-21a-5p	MIMAT0000530	Rabep1	54189	HITS-CLIP	tarbase	Unspecified
mmu-mir-21a-5p	MIMAT0000530	Pld2	18806	Microarrays	tarbase	Unspecified
mmu-mir-21a-5p	MIMAT0000530	Dhrs13	70451	Microarrays	tarbase	Unspecified
mmu-mir-21a-5p	MIMAT0000530	Cpd	12874	Microarrays	tarbase	Unspecified
mmu-mir-21a-5p	MIMAT0000530	Ywhae	22627	HITS-CLIP	tarbase	Unspecified
mmu-mir-21a-5p	MIMAT0000530	Prpf8	192159	HITS-CLIP	tarbase	Unspecified
mmu-mir-21a-5p	MIMAT0000530	Spag9	70834	HITS-CLIP	tarbase	Unspecified
mmu-mir-132-3p	MIMAT0000144	Luc7l3	67684	HITS-CLIP	tarbase	Unspecified
mmu-mir-132-3p	MIMAT0000144	Fbxl20	72194	HITS-CLIP	tarbase	Unspecified
mmu-mir-132-3p	MIMAT0000144	Per1	18626	HITS-CLIP	tarbase	Unspecified
mmu-mir-21a-5p	MIMAT0000530	Aurkb	20877	Microarrays	tarbase	Unspecified
mmu-mir-21a-5p	MIMAT0000530	Ntn1	18208	Microarrays	tarbase	Unspecified
mmu-mir-21a-5p	MIMAT0000530	Top2a	21973	Microarrays	tarbase	Unspecified
mmu-mir-132-3p	MIMAT0000144	Stat5b	20851	HITS-CLIP	tarbase	Unspecified
mmu-mir-21a-5p	MIMAT0000530	Lsm12	268490	Microarrays	tarbase	Unspecified
mmu-mir-21a-5p	MIMAT0000530	Ubtf	21429	HITS-CLIP	tarbase	Unspecified
mmu-mir-21a-5p	MIMAT0000530	Dcakd	68087	Microarrays	tarbase	Unspecified
mmu-mir-21a-5p	MIMAT0000530	Klhl28	66689	HITS-CLIP	tarbase	Unspecified
mmu-mir-21a-5p	MIMAT0000530	Scfd1	76983	HITS-CLIP	tarbase	Unspecified
mmu-mir-132-3p	MIMAT0000144	Sel1l	20338	HITS-CLIP	tarbase	Unspecified
mmu-mir-144-3p	MIMAT0000156	Sel1l	20338	HITS-CLIP	tarbase	Unspecified
mmu-mir-146a-5p	MIMAT0000158	Sec23a	20334	HITS-CLIP	tarbase	Unspecified
mmu-mir-146a-5p	MIMAT0000158	Galc	14420	HITS-CLIP	tarbase	Unspecified
mmu-mir-21a-5p	MIMAT0000530	Galc	14420	Microarrays	tarbase	Unspecified
mmu-mir-146a-5p	MIMAT0000158	Psma6	26443	HITS-CLIP	tarbase	Unspecified
mmu-mir-21a-5p	MIMAT0000530	Ahsa1	217737	Microarrays	tarbase	Unspecified
mmu-mir-21a-5p	MIMAT0000530	Mthfd1	108156	Microarrays	tarbase	Unspecified
mmu-mir-21a-5p	MIMAT0000530	Actr10	56444	HITS-CLIP	tarbase	Unspecified
mmu-mir-132-3p	MIMAT0000144	Hif1a	15251	HITS-CLIP	tarbase	Unspecified
mmu-mir-146a-5p	MIMAT0000158	Hif1a	15251	HITS-CLIP	tarbase	Unspecified
mmu-mir-21a-5p	MIMAT0000530	Hif1a	15251	HITS-CLIP	tarbase	Unspecified
mmu-mir-21a-5p	MIMAT0000530	Snapc1	75627	Microarrays	tarbase	Unspecified
mmu-mir-21a-5p	MIMAT0000530	Zfp36l1	12192	Microarrays	tarbase	Unspecified
mmu-mir-21a-5p	MIMAT0000530	Galnt16	108760	HITS-CLIP	tarbase	Unspecified
mmu-mir-146a-5p	MIMAT0000158	Slc10a1	20493	HITS-CLIP	tarbase	Unspecified
mmu-mir-21a-5p	MIMAT0000530	Pacs2	217893	HITS-CLIP	tarbase	Unspecified
mmu-mir-132-3p	MIMAT0000144	Wdr37	207615	HITS-CLIP	tarbase	Unspecified
mmu-mir-146a-5p	MIMAT0000158	Esyt2	52635	HITS-CLIP	tarbase	Unspecified
mmu-mir-21a-5p	MIMAT0000530	Esyt2	52635	HITS-CLIP	tarbase	Unspecified
mmu-mir-21a-5p	MIMAT0000530	Cdca7l	217946	Microarrays	tarbase	Unspecified
mmu-mir-21a-5p	MIMAT0000530	Efcab11	78767	Microarrays	tarbase	Unspecified
mmu-mir-132-3p	MIMAT0000144	Trip11	109181	HITS-CLIP	tarbase	Unspecified
mmu-mir-21a-5p	MIMAT0000530	Lgmn	19141	Microarrays	tarbase	Unspecified
mmu-mir-146a-5p	MIMAT0000158	Pfkp	56421	HITS-CLIP	tarbase	Unspecified
mmu-mir-21a-5p	MIMAT0000530	Akr1c12	622402	HITS-CLIP	tarbase	Unspecified
mmu-mir-21a-5p	MIMAT0000530	Akr1c13	27384	HITS-CLIP	tarbase	Unspecified
mmu-mir-21a-5p	MIMAT0000530	Numb	18222	Microarrays	tarbase	Unspecified
mmu-mir-21a-5p	MIMAT0000530	Entpd5	12499	HITS-CLIP	tarbase	Unspecified
mmu-mir-146a-5p	MIMAT0000158	Npc2	67963	HITS-CLIP	tarbase	Unspecified
mmu-mir-21a-5p	MIMAT0000530	Tgfb3	21809	Microarrays	tarbase	Unspecified
mmu-mir-146a-5p	MIMAT0000158	Ccnk	12454	HITS-CLIP	tarbase	Unspecified
mmu-mir-21a-5p	MIMAT0000530	Hsp90aa1	15519	Microarrays	tarbase	Unspecified
mmu-mir-21a-5p	MIMAT0000530	Exoc3l4	74190	Microarrays	tarbase	Unspecified
mmu-mir-21a-5p	MIMAT0000530	Eif5	217869	HITS-CLIP	tarbase	Unspecified
mmu-mir-144-3p	MIMAT0000156	Zfyve21	68520	HITS-CLIP	tarbase	Unspecified
mmu-mir-21a-5p	MIMAT0000530	Zkscan3	72739	Microarrays	tarbase	Unspecified
mmu-mir-146a-5p	MIMAT0000158	Irf4	16364	HITS-CLIP	tarbase	Unspecified
mmu-mir-21a-5p	MIMAT0000530	Irf4	16364	Microarrays	tarbase	Unspecified
mmu-mir-146a-5p	MIMAT0000158	Nup153	218210	HITS-CLIP	tarbase	Unspecified
mmu-mir-21a-5p	MIMAT0000530	Cenpp	66336	Microarrays	tarbase	Unspecified
mmu-mir-21a-5p	MIMAT0000530	Spin1	20729	HITS-CLIP	tarbase	Unspecified
mmu-mir-21a-5p	MIMAT0000530	Serpinb9b	20706	Microarrays	tarbase	Unspecified
mmu-mir-21a-5p	MIMAT0000530	Ly86	17084	Microarrays	tarbase	Unspecified
mmu-mir-21a-5p	MIMAT0000530	Gadd45g	23882	Microarrays	tarbase	Unspecified
mmu-mir-21a-5p	MIMAT0000530	Sfxn1	14057	Microarrays	tarbase	Unspecified
mmu-mir-21a-5p	MIMAT0000530	Ctsl	13039	Microarrays	tarbase	Unspecified
mmu-mir-144-3p	MIMAT0000156	Nsd1	18193	HITS-CLIP	tarbase	Unspecified
mmu-mir-21a-5p	MIMAT0000530	Ddx41	72935	HITS-CLIP	tarbase	Unspecified
mmu-mir-21a-5p	MIMAT0000530	B4galt7	218271	Microarrays	tarbase	Unspecified
mmu-mir-21a-5p	MIMAT0000530	Cxcl14	57266	Microarrays	tarbase	Unspecified
mmu-mir-146a-5p	MIMAT0000158	Ptdss1	19210	HITS-CLIP	tarbase	Unspecified
mmu-mir-21a-5p	MIMAT0000530	Adcy2	210044	HITS-CLIP	tarbase	Unspecified
mmu-mir-21a-5p	MIMAT0000530	Cetn3	12626	HITS-CLIP	tarbase	Unspecified
mmu-mir-132-3p	MIMAT0000144	Smad5	17129	HITS-CLIP	tarbase	Unspecified
mmu-mir-146a-5p	MIMAT0000158	Hnrnpk	15387	HITS-CLIP	tarbase	Unspecified
mmu-mir-132-3p	MIMAT0000144	Rasa1	218397	HITS-CLIP	tarbase	Unspecified
mmu-mir-21a-5p	MIMAT0000530	Rasa1	218397	HITS-CLIP	tarbase	Unspecified
mmu-mir-21a-5p	MIMAT0000530	Golm1	105348	Microarrays	tarbase	Unspecified
mmu-mir-21a-5p	MIMAT0000530	Ahrr	11624	Microarrays	tarbase	Unspecified
mmu-mir-21a-5p	MIMAT0000530	Glrx	93692	Microarrays	tarbase	Unspecified
mmu-mir-21a-5p	MIMAT0000530	Arsk	77041	Microarrays	tarbase	Unspecified
mmu-mir-21a-5p	MIMAT0000530	Hapln1	12950	HITS-CLIP	tarbase	Unspecified
mmu-mir-21a-5p	MIMAT0000530	Cd180	17079	Microarrays	tarbase	Unspecified
mmu-mir-21a-5p	MIMAT0000530	Col4a3bp	68018	HITS-CLIP	tarbase	Unspecified
mmu-mir-21a-5p	MIMAT0000530	Iqgap2	544963	HITS-CLIP	tarbase	Unspecified
mmu-mir-132-3p	MIMAT0000144	F2rl1	14063	HITS-CLIP	tarbase	Unspecified
mmu-mir-21a-5p	MIMAT0000530	Pde8b	218461	Microarrays	tarbase	Unspecified
mmu-mir-144-3p	MIMAT0000156	Scamp1	107767	HITS-CLIP	tarbase	Unspecified
mmu-mir-144-3p	MIMAT0000156	Kif2a	16563	HITS-CLIP	tarbase	Unspecified
mmu-mir-146a-5p	MIMAT0000158	Plk2	20620	HITS-CLIP	tarbase	Unspecified
mmu-mir-146a-5p	MIMAT0000158	Serinc5	218442	HITS-CLIP	tarbase	Unspecified
mmu-mir-21a-5p	MIMAT0000530	Serinc5	218442	HITS-CLIP, Microarrays	tarbase	Unspecified
mmu-mir-146a-5p	MIMAT0000158	Dhfr	13361	HITS-CLIP	tarbase	Unspecified
mmu-mir-21a-5p	MIMAT0000530	Dhfr	13361	Microarrays	tarbase	Unspecified
mmu-mir-21a-5p	MIMAT0000530	Ppwd1	238831	Microarrays	tarbase	Unspecified
mmu-mir-21a-5p	MIMAT0000530	Cenpk	60411	Microarrays	tarbase	Unspecified
mmu-mir-21a-5p	MIMAT0000530	Parp8	52552	Microarrays	tarbase	Unspecified
mmu-mir-21a-5p	MIMAT0000530	Emb	13723	Microarrays	tarbase	Unspecified
mmu-mir-132-3p	MIMAT0000144	Slc4a7	218756	HITS-CLIP	tarbase	Unspecified
mmu-mir-21a-5p	MIMAT0000530	Slc4a7	218756	Microarrays	tarbase	Unspecified
mmu-mir-144-3p	MIMAT0000156	Psmd6	66413	HITS-CLIP	tarbase	Unspecified
mmu-mir-132-3p	MIMAT0000144	Map3k1	26401	HITS-CLIP	tarbase	Unspecified
mmu-mir-132-3p	MIMAT0000144	Il6st	16195	HITS-CLIP	tarbase	Unspecified
mmu-mir-146a-5p	MIMAT0000158	Il6st	16195	HITS-CLIP	tarbase	Unspecified
mmu-mir-21a-5p	MIMAT0000530	Il6st	16195	HITS-CLIP	tarbase	Unspecified
mmu-mir-21a-5p	MIMAT0000530	Gpx8	69590	Microarrays	tarbase	Unspecified
mmu-mir-21a-5p	MIMAT0000530	Samd8	67630	HITS-CLIP	tarbase	Unspecified
mmu-mir-132-3p	MIMAT0000144	Vdac2	22334	HITS-CLIP	tarbase	Unspecified
mmu-mir-21a-5p	MIMAT0000530	Comtd1	69156	Microarrays	tarbase	Unspecified
mmu-mir-21a-5p	MIMAT0000530	Nid2	18074	Microarrays	tarbase	Unspecified
mmu-mir-21a-5p	MIMAT0000530	Plau	18792	Microarrays	tarbase	Unspecified
mmu-mir-21a-5p	MIMAT0000530	Txndc16	70561	Microarrays	tarbase	Unspecified
mmu-mir-132-3p	MIMAT0000144	Ero1l	50527	HITS-CLIP	tarbase	Unspecified
mmu-mir-21a-5p	MIMAT0000530	Ero1l	50527	HITS-CLIP	tarbase	Unspecified
mmu-mir-21a-5p	MIMAT0000530	Samd4	74480	Microarrays	tarbase	Unspecified
mmu-mir-21a-5p	MIMAT0000530	Peli2	93834	Microarrays	tarbase	Unspecified
mmu-mir-146a-5p	MIMAT0000158	Arf4	11843	HITS-CLIP	tarbase	Unspecified
mmu-mir-146a-5p	MIMAT0000158	Arf4	11843	HITS-CLIP	tarbase	Unspecified
mmu-mir-21a-5p	MIMAT0000530	Rnase6	78416	Microarrays	tarbase	Unspecified
mmu-mir-21a-5p	MIMAT0000530	Gpr65	14744	Microarrays	tarbase	Unspecified
mmu-mir-21a-5p	MIMAT0000530	Arhgef3	71704	Microarrays	tarbase	Unspecified
mmu-mir-146a-5p	MIMAT0000158	Nisch	64652	HITS-CLIP	tarbase	Unspecified
mmu-mir-21a-5p	MIMAT0000530	Nisch	64652	Microarrays	tarbase	Unspecified
mmu-mir-21a-5p	MIMAT0000530	Spryd7	66674	Microarrays	tarbase	Unspecified
mmu-mir-21a-5p	MIMAT0000530	Ctsb	13030	HITS-CLIP	tarbase	Unspecified
mmu-mir-146a-5p	MIMAT0000158	Zmym2	76007	HITS-CLIP	tarbase	Unspecified
mmu-mir-21a-5p	MIMAT0000530	Dcp1a	75901	HITS-CLIP	tarbase	Unspecified
mmu-mir-21a-5p	MIMAT0000530	Ska3	219114	Microarrays	tarbase	Unspecified
mmu-mir-146a-5p	MIMAT0000158	Zdhhc20	75965	HITS-CLIP	tarbase	Unspecified
mmu-mir-132-3p	MIMAT0000144	Hmbox1	219150	HITS-CLIP	tarbase	Unspecified
mmu-mir-21a-5p	MIMAT0000530	Hmbox1	219150	HITS-CLIP	tarbase	Unspecified
mmu-mir-21a-5p	MIMAT0000530	Lcp1	18826	HITS-CLIP	tarbase	Unspecified
mmu-mir-21a-5p	MIMAT0000530	Tsc22d1	21807	HITS-CLIP	tarbase	Unspecified
mmu-mir-21a-5p	MIMAT0000530	Epsti1	108670	Microarrays	tarbase	Unspecified
mmu-mir-21a-5p	MIMAT0000530	Tnfsf11	21943	HITS-CLIP	tarbase	Unspecified
mmu-mir-144-3p	MIMAT0000156	Akap11	219181	HITS-CLIP	tarbase	Unspecified
mmu-mir-21a-5p	MIMAT0000530	Akap11	219181	HITS-CLIP	tarbase	Unspecified
mmu-mir-21a-5p	MIMAT0000530	Rgcc	66214	HITS-CLIP, Microarrays	tarbase	Unspecified
mmu-mir-21a-5p	MIMAT0000530	Naa16	66897	HITS-CLIP	tarbase	Unspecified
mmu-mir-21a-5p	MIMAT0000530	Pbk	52033	HITS-CLIP, Microarrays	tarbase	Unspecified
mmu-mir-21a-5p	MIMAT0000530	Esco2	71988	Microarrays	tarbase	Unspecified
mmu-mir-21a-5p	MIMAT0000530	Ccdc25	67179	Microarrays	tarbase	Unspecified
mmu-mir-132-3p	MIMAT0000144	Trim35	66854	HITS-CLIP	tarbase	Unspecified
mmu-mir-146a-5p	MIMAT0000158	Bnip3l	12177	HITS-CLIP	tarbase	Unspecified
mmu-mir-144-3p	MIMAT0000156	Slc39a14	213053	HITS-CLIP	tarbase	Unspecified
mmu-mir-21a-5p	MIMAT0000530	Slc39a14	213053	HITS-CLIP	tarbase	Unspecified
mmu-mir-21a-5p	MIMAT0000530	Dok2	13449	Microarrays	tarbase	Unspecified
mmu-mir-21a-5p	MIMAT0000530	Rb1	19645	Microarrays	tarbase	Unspecified
mmu-mir-21a-5p	MIMAT0000530	Rcbtb2	105670	Microarrays	tarbase	Unspecified
mmu-mir-132-3p	MIMAT0000144	Sucla2	20916	HITS-CLIP	tarbase	Unspecified
mmu-mir-21a-5p	MIMAT0000530	Rnf219	72486	HITS-CLIP	tarbase	Unspecified
mmu-mir-21a-5p	MIMAT0000530	Ednrb	13618	Microarrays	tarbase	Unspecified
mmu-mir-132-3p	MIMAT0000144	Fbxl3	50789	HITS-CLIP	tarbase	Unspecified
mmu-mir-21a-5p	MIMAT0000530	Fbxl3	50789	HITS-CLIP	tarbase	Unspecified
mmu-mir-21a-5p	MIMAT0000530	Tgds	76355	Microarrays	tarbase	Unspecified
mmu-mir-21a-5p	MIMAT0000530	Nipbl	71175	HITS-CLIP	tarbase	Unspecified
mmu-mir-146a-5p	MIMAT0000158	Dab2	13132	HITS-CLIP	tarbase	Unspecified
mmu-mir-21a-5p	MIMAT0000530	Slc7a8	50934	Microarrays	tarbase	Unspecified
mmu-mir-146a-5p	MIMAT0000158	C6	12274	HITS-CLIP	tarbase	Unspecified
mmu-mir-21a-5p	MIMAT0000530	Pabpn1	54196	HITS-CLIP	tarbase	Unspecified
mmu-mir-21a-5p	MIMAT0000530	Golph3	66629	HITS-CLIP	tarbase	Unspecified
mmu-mir-21a-5p	MIMAT0000530	Zfr	22763	HITS-CLIP	tarbase	Unspecified
mmu-mir-21a-5p	MIMAT0000530	Sub1	20024	Microarrays	tarbase	Unspecified
mmu-mir-146a-5p	MIMAT0000158	Dcaf11	28199	HITS-CLIP	tarbase	Unspecified
mmu-mir-21a-5p	MIMAT0000530	Dcaf11	28199	HITS-CLIP	tarbase	Unspecified
mmu-mir-21a-5p	MIMAT0000530	Ripk3	56532	Microarrays	tarbase	Unspecified
mmu-mir-21a-5p	MIMAT0000530	Zscan26	432731	Microarrays	tarbase	Unspecified
mmu-mir-21a-5p	MIMAT0000530	Sema5a	20356	HITS-CLIP	tarbase	Unspecified
mmu-mir-21a-5p	MIMAT0000530	Cmbl	69574	Microarrays	tarbase	Unspecified
mmu-mir-21a-5p	MIMAT0000530	Ankrd33b	67434	Microarrays	tarbase	Unspecified
mmu-mir-21a-5p	MIMAT0000530	Ctnnd2	18163	Microarrays	tarbase	Unspecified
mmu-mir-21a-5p	MIMAT0000530	Amacr	17117	HITS-CLIP, Microarrays	tarbase	Unspecified
mmu-mir-144-3p	MIMAT0000156	Mtdh	67154	HITS-CLIP	tarbase	Unspecified
mmu-mir-21a-5p	MIMAT0000530	Laptm4b	114128	Microarrays	tarbase	Unspecified
mmu-mir-21a-5p	MIMAT0000530	Myo10	17909	HITS-CLIP, Microarrays	tarbase	Unspecified
mmu-mir-132-3p	MIMAT0000144	Rnf19a	30945	HITS-CLIP	tarbase	Unspecified
mmu-mir-21a-5p	MIMAT0000530	Rnf19a	30945	HITS-CLIP, Microarrays	tarbase	Unspecified
mmu-mir-21a-5p	MIMAT0000530	Dcstamp	75766	Microarrays	tarbase	Unspecified
mmu-mir-21a-5p	MIMAT0000530	Dpys	64705	Microarrays	tarbase	Unspecified
mmu-mir-21a-5p	MIMAT0000530	Lrp12	239393	Microarrays	tarbase	Unspecified
mmu-mir-21a-5p	MIMAT0000530	Angpt1	11600	Microarrays	tarbase	Unspecified
mmu-mir-21a-5p	MIMAT0000530	Shcbp1	20419	Microarrays	tarbase	Unspecified
mmu-mir-21a-5p	MIMAT0000530	Emc2	66736	Microarrays	tarbase	Unspecified
mmu-mir-21a-5p	MIMAT0000530	Myc	17869	Microarrays	tarbase	Unspecified
mmu-mir-21a-5p	MIMAT0000530	Sqle	20775	Microarrays	tarbase	Unspecified
mmu-mir-21a-5p	MIMAT0000530	Mtss1	211401	Microarrays	tarbase	Unspecified
mmu-mir-21a-5p	MIMAT0000530	Atad2	70472	HITS-CLIP	tarbase	Unspecified
mmu-mir-21a-5p	MIMAT0000530	Atad2	70472	HITS-CLIP	tarbase	Unspecified
mmu-mir-132-3p	MIMAT0000144	Zhx1	22770	HITS-CLIP	tarbase	Unspecified
mmu-mir-132-3p	MIMAT0000144	Zhx1	22770	HITS-CLIP	tarbase	Unspecified
mmu-mir-21a-5p	MIMAT0000530	Mtbp	105837	Microarrays	tarbase	Unspecified
mmu-mir-21a-5p	MIMAT0000530	Asap1	13196	HITS-CLIP	tarbase	Unspecified
mmu-mir-21a-5p	MIMAT0000530	Gtse1	29870	Microarrays	tarbase	Unspecified
mmu-mir-21a-5p	MIMAT0000530	Tef	21685	Microarrays	tarbase	Unspecified
mmu-mir-21a-5p	MIMAT0000530	Rbx1	56438	Microarrays	tarbase	Unspecified
mmu-mir-146a-5p	MIMAT0000158	Slc25a17	20524	HITS-CLIP	tarbase	Unspecified
mmu-mir-21a-5p	MIMAT0000530	Deptor	97998	Microarrays	tarbase	Unspecified
mmu-mir-21a-5p	MIMAT0000530	Dscc1	72107	Microarrays	tarbase	Unspecified
mmu-mir-146a-5p	MIMAT0000158	Samm50	68653	HITS-CLIP	tarbase	Unspecified
mmu-mir-21a-5p	MIMAT0000530	Parvg	64099	Microarrays	tarbase	Unspecified
mmu-mir-132-3p	MIMAT0000144	Myh9	17886	HITS-CLIP	tarbase	Unspecified
mmu-mir-21a-5p	MIMAT0000530	Myh9	17886	HITS-CLIP	tarbase	Unspecified
mmu-mir-21a-5p	MIMAT0000530	Nell2	54003	HITS-CLIP	tarbase	Unspecified
mmu-mir-21a-5p	MIMAT0000530	Sept3	24050	HITS-CLIP	tarbase	Unspecified
mmu-mir-132-3p	MIMAT0000144	Slc38a2	67760	HITS-CLIP	tarbase	Unspecified
mmu-mir-144-3p	MIMAT0000156	Slc38a2	67760	HITS-CLIP	tarbase	Unspecified
mmu-mir-146a-5p	MIMAT0000158	Slc38a2	67760	HITS-CLIP	tarbase	Unspecified
mmu-mir-21a-5p	MIMAT0000530	Slc38a2	67760	HITS-CLIP	tarbase	Unspecified
mmu-mir-146a-5p	MIMAT0000158	Slc38a4	69354	HITS-CLIP	tarbase	Unspecified
mmu-mir-21a-5p	MIMAT0000530	Slc38a4	69354	HITS-CLIP	tarbase	Unspecified
mmu-mir-451a	MIMAT0001632	Slc38a4	69354	HITS-CLIP	tarbase	Unspecified
mmu-mir-21a-5p	MIMAT0000530	Tnfrsf17	21935	Microarrays	tarbase	Unspecified
mmu-mir-21a-5p	MIMAT0000530	Srl	106393	Microarrays	tarbase	Unspecified
mmu-mir-21a-5p	MIMAT0000530	Crebbp	12914	HITS-CLIP	tarbase	Unspecified
mmu-mir-21a-5p	MIMAT0000530	Zfp263	74120	Microarrays	tarbase	Unspecified
mmu-mir-21a-5p	MIMAT0000530	Atp13a3	224088	HITS-CLIP	tarbase	Unspecified
mmu-mir-21a-5p	MIMAT0000530	Glyr1	74022	HITS-CLIP	tarbase	Unspecified
mmu-mir-21a-5p	MIMAT0000530	Ly6i	57248	Microarrays	tarbase	Unspecified
mmu-mir-21a-5p	MIMAT0000530	Ly6e	17069	Microarrays	tarbase	Unspecified
mmu-mir-132-3p	MIMAT0000144	Cep97	74201	HITS-CLIP	tarbase	Unspecified
mmu-mir-132-3p	MIMAT0000144	Alcam	11658	HITS-CLIP	tarbase	Unspecified
mmu-mir-21a-5p	MIMAT0000530	Alcam	11658	HITS-CLIP, Microarrays	tarbase	Unspecified
mmu-mir-132-3p	MIMAT0000144	Cblb	208650	HITS-CLIP	tarbase	Unspecified
mmu-mir-132-3p	MIMAT0000144	Bbx	70508	HITS-CLIP	tarbase	Unspecified
mmu-mir-21a-5p	MIMAT0000530	Cd200	17470	Microarrays	tarbase	Unspecified
mmu-mir-21a-5p	MIMAT0000530	Slc35a5	74102	HITS-CLIP	tarbase	Unspecified
mmu-mir-21a-5p	MIMAT0000530	Mcm4	17217	Microarrays	tarbase	Unspecified
mmu-mir-21a-5p	MIMAT0000530	Bfar	67118	HITS-CLIP	tarbase	Unspecified
mmu-mir-21a-5p	MIMAT0000530	Bfar	67118	HITS-CLIP	tarbase	Unspecified
mmu-mir-21a-5p	MIMAT0000530	Naa50	72117	HITS-CLIP	tarbase	Unspecified
mmu-mir-21a-5p	MIMAT0000530	Hira	15260	HITS-CLIP	tarbase	Unspecified
mmu-mir-144-3p	MIMAT0000156	Gbe1	74185	HITS-CLIP	tarbase	Unspecified
mmu-mir-21a-5p	MIMAT0000530	Gbe1	74185	Microarrays	tarbase	Unspecified
mmu-mir-144-3p	MIMAT0000156	Zbtb20	56490	HITS-CLIP	tarbase	Unspecified
mmu-mir-146a-5p	MIMAT0000158	Zbtb20	56490	HITS-CLIP	tarbase	Unspecified
mmu-mir-21a-5p	MIMAT0000530	Zbtb20	56490	HITS-CLIP	tarbase	Unspecified
mmu-mir-21a-5p	MIMAT0000530	St3gal6	54613	Microarrays	tarbase	Unspecified
mmu-mir-132-3p	MIMAT0000144	Tomm70a	28185	HITS-CLIP	tarbase	Unspecified
mmu-mir-21a-5p	MIMAT0000530	Tomm70a	28185	HITS-CLIP	tarbase	Unspecified
mmu-mir-132-3p	MIMAT0000144	Tfg	21787	HITS-CLIP	tarbase	Unspecified
mmu-mir-451a	MIMAT0001632	Serpind1	15160	HITS-CLIP	tarbase	Unspecified
mmu-mir-21a-5p	MIMAT0000530	Fgd4	224014	HITS-CLIP	tarbase	Unspecified
mmu-mir-21a-5p	MIMAT0000530	Yars2	70120	Microarrays	tarbase	Unspecified
mmu-mir-21a-5p	MIMAT0000530	Tfrc	22042	HITS-CLIP, Microarrays	tarbase	Unspecified
mmu-mir-21a-5p	MIMAT0000530	Lrch3	70144	HITS-CLIP	tarbase	Unspecified
mmu-mir-21a-5p	MIMAT0000530	Fstl1	14314	Microarrays	tarbase	Unspecified
mmu-mir-144-3p	MIMAT0000156	Hgd	15233	HITS-CLIP	tarbase	Unspecified
mmu-mir-21a-5p	MIMAT0000530	Iqcb1	320299	Microarrays	tarbase	Unspecified
mmu-mir-146a-5p	MIMAT0000158	Usp25	30940	HITS-CLIP	tarbase	Unspecified
mmu-mir-146a-5p	MIMAT0000158	Hrg	94175	HITS-CLIP	tarbase	Unspecified
mmu-mir-21a-5p	MIMAT0000530	Rfc4	106344	Microarrays	tarbase	Unspecified
mmu-mir-146a-5p	MIMAT0000158	Eif4a2	13682	HITS-CLIP	tarbase	Unspecified
mmu-mir-21a-5p	MIMAT0000530	Eif4a2	13682	HITS-CLIP	tarbase	Unspecified
mmu-mir-21a-5p	MIMAT0000530	St6gal1	20440	Microarrays	tarbase	Unspecified
mmu-mir-21a-5p	MIMAT0000530	Atp5j	11957	HITS-CLIP	tarbase	Unspecified
mmu-mir-21a-5p	MIMAT0000530	Adamts1	11504	Microarrays	tarbase	Unspecified
mmu-mir-21a-5p	MIMAT0000530	Ets2	23872	Microarrays	tarbase	Unspecified
mmu-mir-146a-5p	MIMAT0000158	Dyrk1a	13548	HITS-CLIP	tarbase	Unspecified
mmu-mir-21a-5p	MIMAT0000530	Slc15a2	57738	Microarrays	tarbase	Unspecified
mmu-mir-21a-5p	MIMAT0000530	Cd86	12524	Microarrays	tarbase	Unspecified
mmu-mir-132-3p	MIMAT0000144	Pros1	19128	HITS-CLIP	tarbase	Unspecified
mmu-mir-144-3p	MIMAT0000156	Pros1	19128	HITS-CLIP	tarbase	Unspecified
mmu-mir-132-3p	MIMAT0000144	Brwd1	93871	HITS-CLIP	tarbase	Unspecified
mmu-mir-21a-5p	MIMAT0000530	Chaf1b	110749	Microarrays	tarbase	Unspecified
mmu-mir-21a-5p	MIMAT0000530	Rcan1	54720	Microarrays	tarbase	Unspecified
mmu-mir-132-3p	MIMAT0000144	Son	20658	HITS-CLIP	tarbase	Unspecified
mmu-mir-451a	MIMAT0001632	Son	20658	HITS-CLIP	tarbase	Unspecified
mmu-mir-21a-5p	MIMAT0000530	Ifnar1	15975	Microarrays	tarbase	Unspecified
mmu-mir-132-3p	MIMAT0000144	Synj1	104015	HITS-CLIP	tarbase	Unspecified
mmu-mir-21a-5p	MIMAT0000530	Synj1	104015	HITS-CLIP	tarbase	Unspecified
mmu-mir-144-3p	MIMAT0000156	Sod1	20655	HITS-CLIP	tarbase	Unspecified
mmu-mir-21a-5p	MIMAT0000530	Fmnl3	22379	Microarrays	tarbase	Unspecified
mmu-mir-21a-5p	MIMAT0000530	Racgap1	26934	Microarrays	tarbase	Unspecified
mmu-mir-21a-5p	MIMAT0000530	Nr4a1	15370	HITS-CLIP	tarbase	Unspecified
mmu-mir-21a-5p	MIMAT0000530	Pcdhga12	93724	HITS-CLIP	tarbase	Unspecified
mmu-mir-21a-5p	MIMAT0000530	Csad	246277	Microarrays	tarbase	Unspecified
mmu-mir-132-3p	MIMAT0000144	Map3k12	26404	HITS-CLIP	tarbase	Unspecified
mmu-mir-146a-5p	MIMAT0000158	Sympk	68188	HITS-CLIP	tarbase	Unspecified
mmu-mir-21a-5p	MIMAT0000530	Ivns1abp	117198	HITS-CLIP, Microarrays	tarbase	Unspecified
mmu-mir-21a-5p	MIMAT0000530	Slc38a1	105727	Microarrays	tarbase	Unspecified
mmu-mir-144-3p	MIMAT0000156	Cpn2	71756	HITS-CLIP	tarbase	Unspecified
mmu-mir-132-3p	MIMAT0000144	Parp3	235587	HITS-CLIP	tarbase	Unspecified
mmu-mir-21a-5p	MIMAT0000530	Clec4n	56620	Microarrays	tarbase	Unspecified
mmu-mir-21a-5p	MIMAT0000530	Tmem176a	66058	Microarrays	tarbase	Unspecified
mmu-mir-21a-5p	MIMAT0000530	Sfi1	78887	Microarrays	tarbase	Unspecified
mmu-mir-21a-5p	MIMAT0000530	Synj2	20975	Microarrays	tarbase	Unspecified
mmu-mir-132-3p	MIMAT0000144	Lnpep	240028	HITS-CLIP	tarbase	Unspecified
mmu-mir-132-3p	MIMAT0000144	Chd1	12648	HITS-CLIP	tarbase	Unspecified
mmu-mir-21a-5p	MIMAT0000530	Chd1	12648	HITS-CLIP	tarbase	Unspecified
mmu-mir-21a-5p	MIMAT0000530	Mpc1	55951	Microarrays	tarbase	Unspecified
mmu-mir-21a-5p	MIMAT0000530	1700010I14Rik	66931	Microarrays	tarbase	Unspecified
mmu-mir-21a-5p	MIMAT0000530	Tnfrsf12a	27279	Microarrays	tarbase	Unspecified
mmu-mir-21a-5p	MIMAT0000530	Pla2g7	27226	Microarrays	tarbase	Unspecified
mmu-mir-21a-5p	MIMAT0000530	Cenpq	83815	Microarrays	tarbase	Unspecified
mmu-mir-132-3p	MIMAT0000144	Satb1	20230	HITS-CLIP	tarbase	Unspecified
mmu-mir-21a-5p	MIMAT0000530	Satb1	20230	HITS-CLIP, Microarrays	tarbase	Unspecified
mmu-mir-21a-5p	MIMAT0000530	Hsp90ab1	15516	HITS-CLIP	tarbase	Unspecified
mmu-mir-21a-5p	MIMAT0000530	Vegfa	22339	Microarrays	tarbase	Unspecified
mmu-mir-21a-5p	MIMAT0000530	Enpp4	224794	Microarrays	tarbase	Unspecified
mmu-mir-21a-5p	MIMAT0000530	Cnpy3	72029	Microarrays	tarbase	Unspecified
mmu-mir-21a-5p	MIMAT0000530	Bysl	53414	Microarrays	tarbase	Unspecified
mmu-mir-21a-5p	MIMAT0000530	Treml1	71326	Microarrays	tarbase	Unspecified
mmu-mir-21a-5p	MIMAT0000530	Treml1	71326	Microarrays	tarbase	Unspecified
mmu-mir-132-3p	MIMAT0000144	Nfya	18044	HITS-CLIP	tarbase	Unspecified
mmu-mir-132-3p	MIMAT0000144	Nfya	18044	HITS-CLIP	tarbase	Unspecified
mmu-mir-21a-5p	MIMAT0000530	Stk38	106504	HITS-CLIP	tarbase	Unspecified
mmu-mir-21a-5p	MIMAT0000530	Fgd2	26382	Microarrays	tarbase	Unspecified
mmu-mir-132-3p	MIMAT0000144	Pim1	18712	HITS-CLIP	tarbase	Unspecified
mmu-mir-21a-5p	MIMAT0000530	Abcg1	11307	Microarrays	tarbase	Unspecified
mmu-mir-92a-2-5p	MIMAT0004635	Akap8	56399	HITS-CLIP	tarbase	Unspecified
mmu-mir-144-3p	MIMAT0000156	Lpin2	64898	HITS-CLIP	tarbase	Unspecified
mmu-mir-21a-5p	MIMAT0000530	Lpin2	64898	Microarrays	tarbase	Unspecified
mmu-mir-21a-5p	MIMAT0000530	Ndc80	67052	Microarrays	tarbase	Unspecified
mmu-mir-21a-5p	MIMAT0000530	Spast	50850	HITS-CLIP	tarbase	Unspecified
mmu-mir-146a-5p	MIMAT0000158	Birc6	12211	HITS-CLIP	tarbase	Unspecified
mmu-mir-21a-5p	MIMAT0000530	Crim1	50766	HITS-CLIP	tarbase	Unspecified
mmu-mir-21a-5p	MIMAT0000530	Strn	268980	HITS-CLIP	tarbase	Unspecified
mmu-mir-21a-5p	MIMAT0000530	Ttc27	74196	Microarrays	tarbase	Unspecified
mmu-mir-21a-5p	MIMAT0000530	Pja2	224938	HITS-CLIP	tarbase	Unspecified
mmu-mir-21a-5p	MIMAT0000530	Qpct	70536	Microarrays	tarbase	Unspecified
mmu-mir-132-3p	MIMAT0000144	Man2a1	17158	HITS-CLIP	tarbase	Unspecified
mmu-mir-21a-5p	MIMAT0000530	Cyp1b1	13078	Microarrays	tarbase	Unspecified
mmu-mir-21a-5p	MIMAT0000530	Vapa	30960	HITS-CLIP	tarbase	Unspecified
mmu-mir-21a-5p	MIMAT0000530	Hnrnpll	72692	HITS-CLIP	tarbase	Unspecified
mmu-mir-132-3p	MIMAT0000144	Ralbp1	19765	HITS-CLIP	tarbase	Unspecified
mmu-mir-21a-5p	MIMAT0000530	Nrxn1	18189	HITS-CLIP	tarbase	Unspecified
mmu-mir-21a-5p	MIMAT0000530	Lrpprc	72416	HITS-CLIP	tarbase	Unspecified
mmu-mir-132-3p	MIMAT0000144	Pdpk1	18607	HITS-CLIP	tarbase	Unspecified
mmu-mir-146a-5p	MIMAT0000158	Slc3a1	20532	HITS-CLIP	tarbase	Unspecified
mmu-mir-132-3p	MIMAT0000144	Rhoq	104215	HITS-CLIP	tarbase	Unspecified
mmu-mir-21a-5p	MIMAT0000530	Rhoq	104215	HITS-CLIP	tarbase	Unspecified
mmu-mir-146a-5p	MIMAT0000158	Cript	56724	HITS-CLIP	tarbase	Unspecified
mmu-mir-21a-5p	MIMAT0000530	Cript	56724	HITS-CLIP	tarbase	Unspecified
mmu-mir-146a-5p	MIMAT0000158	Mcfd2	193813	HITS-CLIP	tarbase	Unspecified
mmu-mir-21a-5p	MIMAT0000530	Mcfd2	193813	Microarrays	tarbase	Unspecified
mmu-mir-146a-5p	MIMAT0000158	Hagh	14651	HITS-CLIP	tarbase	Unspecified
mmu-mir-21a-5p	MIMAT0000530	C3	12266	Microarrays	tarbase	Unspecified
mmu-mir-21a-5p	MIMAT0000530	Pot1b	72836	Microarrays	tarbase	Unspecified
mmu-mir-21a-5p	MIMAT0000530	Pot1b	72836	Microarrays	tarbase	Unspecified
mmu-mir-21a-5p	MIMAT0000530	Dusp1	19252	Microarrays	tarbase	Unspecified
mmu-mir-21a-5p	MIMAT0000530	Uqcc2	67267	Microarrays	tarbase	Unspecified
mmu-mir-21a-5p	MIMAT0000530	Nudt12	67993	Microarrays	tarbase	Unspecified
mmu-mir-21a-5p	MIMAT0000530	Map3k8	26410	Microarrays	tarbase	Unspecified
mmu-mir-21a-5p	MIMAT0000530	Zeb1	21417	HITS-CLIP	tarbase	Unspecified
mmu-mir-132-3p	MIMAT0000144	Sos1	20662	HITS-CLIP	tarbase	Unspecified
mmu-mir-21a-5p	MIMAT0000530	Sos1	20662	HITS-CLIP	tarbase	Unspecified
mmu-mir-21a-5p	MIMAT0000530	Tmem178	68027	HITS-CLIP, Microarrays	tarbase	Unspecified
mmu-mir-132-3p	MIMAT0000144	Polr2d	69241	HITS-CLIP	tarbase	Unspecified
mmu-mir-21a-5p	MIMAT0000530	Slc25a46	67453	HITS-CLIP	tarbase	Unspecified
mmu-mir-21a-5p	MIMAT0000530	Tpgs2	66648	Microarrays	tarbase	Unspecified
mmu-mir-132-3p	MIMAT0000144	Wac	225131	HITS-CLIP	tarbase	Unspecified
mmu-mir-144-3p	MIMAT0000156	Mib1	225164	HITS-CLIP	tarbase	Unspecified
mmu-mir-21a-5p	MIMAT0000530	Mib1	225164	HITS-CLIP	tarbase	Unspecified
mmu-mir-132-3p	MIMAT0000144	Zfp871	208292	HITS-CLIP	tarbase	Unspecified
mmu-mir-21a-5p	MIMAT0000530	Cdh2	12558	Microarrays	tarbase	Unspecified
mmu-mir-132-3p	MIMAT0000144	Rnf138	56515	HITS-CLIP	tarbase	Unspecified
mmu-mir-21a-5p	MIMAT0000530	Brd2	14312	HITS-CLIP	tarbase	Unspecified
mmu-mir-21a-5p	MIMAT0000530	Tmem173	72512	Microarrays	tarbase	Unspecified
mmu-mir-132-3p	MIMAT0000144	Etf1	225363	HITS-CLIP	tarbase	Unspecified
mmu-mir-144-3p	MIMAT0000156	Etf1	225363	HITS-CLIP	tarbase	Unspecified
mmu-mir-21a-5p	MIMAT0000530	Stard4	170459	Microarrays	tarbase	Unspecified
mmu-mir-21a-5p	MIMAT0000530	Tslp	53603	Microarrays	tarbase	Unspecified
mmu-mir-21a-5p	MIMAT0000530	Aif1	11629	Microarrays	tarbase	Unspecified
mmu-mir-21a-5p	MIMAT0000530	Tnf	21926	Microarrays	tarbase	Unspecified
mmu-mir-144-3p	MIMAT0000156	Dhx16	69192	HITS-CLIP	tarbase	Unspecified
mmu-mir-21a-5p	MIMAT0000530	Ndfip1	65113	HITS-CLIP	tarbase	Unspecified
mmu-mir-132-3p	MIMAT0000144	Nr3c1	14815	HITS-CLIP	tarbase	Unspecified
mmu-mir-132-3p	MIMAT0000144	Dcp2	70640	HITS-CLIP	tarbase	Unspecified
mmu-mir-132-3p	MIMAT0000144	Hbegf	15200	HITS-CLIP	tarbase	Unspecified
mmu-mir-21a-5p	MIMAT0000530	Hbegf	15200	Microarrays	tarbase	Unspecified
mmu-mir-144-3p	MIMAT0000156	Yipf5	67180	HITS-CLIP	tarbase	Unspecified
mmu-mir-144-3p	MIMAT0000156	Rbm27	225432	HITS-CLIP	tarbase	Unspecified
mmu-mir-132-3p	MIMAT0000144	Smad4	17128	HITS-CLIP	tarbase	Unspecified
mmu-mir-132-3p	MIMAT0000144	Pmaip1	58801	HITS-CLIP	tarbase	Unspecified
mmu-mir-21a-5p	MIMAT0000530	Pmaip1	58801	Microarrays	tarbase	Unspecified
mmu-mir-21a-5p	MIMAT0000530	Lox	16948	Microarrays	tarbase	Unspecified
mmu-mir-21a-5p	MIMAT0000530	Sncaip	67847	Microarrays	tarbase	Unspecified
mmu-mir-21a-5p	MIMAT0000530	Ppic	19038	Microarrays	tarbase	Unspecified
mmu-mir-132-3p	MIMAT0000144	Csnk1a1	93687	HITS-CLIP	tarbase	Unspecified
mmu-mir-21a-5p	MIMAT0000530	Pcyox1l	240334	Microarrays	tarbase	Unspecified
mmu-mir-132-3p	MIMAT0000144	Lmnb1	16906	HITS-CLIP	tarbase	Unspecified
mmu-mir-21a-5p	MIMAT0000530	Lmnb1	16906	HITS-CLIP	tarbase	Unspecified
mmu-mir-21a-5p	MIMAT0000530	Slc12a2	20496	HITS-CLIP	tarbase	Unspecified
mmu-mir-21a-5p	MIMAT0000530	Cd74	16149	Microarrays	tarbase	Unspecified
mmu-mir-146a-5p	MIMAT0000158	Tmx3	67988	HITS-CLIP	tarbase	Unspecified
mmu-mir-21a-5p	MIMAT0000530	Tmx3	67988	HITS-CLIP	tarbase	Unspecified
mmu-mir-21a-5p	MIMAT0000530	Psat1	107272	Microarrays	tarbase	Unspecified
mmu-mir-132-3p	MIMAT0000144	Tle4	21888	HITS-CLIP	tarbase	Unspecified
mmu-mir-21a-5p	MIMAT0000530	Fth1	14319	HITS-CLIP	tarbase	Unspecified
mmu-mir-21a-5p	MIMAT0000530	Ms4a7	109225	Microarrays	tarbase	Unspecified
mmu-mir-21a-5p	MIMAT0000530	Ms4a4c	64380	Microarrays	tarbase	Unspecified
mmu-mir-146a-5p	MIMAT0000158	Ms4a6b	69774	HITS-CLIP	tarbase	Unspecified
mmu-mir-21a-5p	MIMAT0000530	Ms4a6b	69774	Microarrays	tarbase	Unspecified
mmu-mir-21a-5p	MIMAT0000530	Fam111a	107373	Microarrays	tarbase	Unspecified
mmu-mir-144-3p	MIMAT0000156	Keg1	64697	HITS-CLIP	tarbase	Unspecified
mmu-mir-21a-5p	MIMAT0000530	Slc15a3	65221	Microarrays	tarbase	Unspecified
mmu-mir-21a-5p	MIMAT0000530	Fen1	14156	HITS-CLIP	tarbase	Unspecified
mmu-mir-144-3p	MIMAT0000156	Atl3	109168	HITS-CLIP	tarbase	Unspecified
mmu-mir-146a-5p	MIMAT0000158	Atl3	109168	HITS-CLIP	tarbase	Unspecified
mmu-mir-146a-5p	MIMAT0000158	Naa40	70999	HITS-CLIP	tarbase	Unspecified
mmu-mir-21a-5p	MIMAT0000530	Stambpl1	76630	Microarrays	tarbase	Unspecified
mmu-mir-21a-5p	MIMAT0000530	Ppp2r5b	225849	Microarrays	tarbase	Unspecified
mmu-mir-21a-5p	MIMAT0000530	Ppp2r5b	225849	Microarrays	tarbase	Unspecified
mmu-mir-21a-5p	MIMAT0000530	Cdca5	67849	Microarrays	tarbase	Unspecified
mmu-mir-132-3p	MIMAT0000144	Pcgf5	76073	HITS-CLIP	tarbase	Unspecified
mmu-mir-132-3p	MIMAT0000144	Tnks2	74493	HITS-CLIP	tarbase	Unspecified
mmu-mir-21a-5p	MIMAT0000530	Tnks2	74493	HITS-CLIP	tarbase	Unspecified
mmu-mir-21a-5p	MIMAT0000530	Sf3b2	319322	HITS-CLIP	tarbase	Unspecified
mmu-mir-21a-5p	MIMAT0000530	Acy3	71670	Microarrays	tarbase	Unspecified
mmu-mir-21a-5p	MIMAT0000530	Papss2	23972	Microarrays	tarbase	Unspecified
mmu-mir-146a-5p	MIMAT0000158	Cpt1a	12894	HITS-CLIP	tarbase	Unspecified
mmu-mir-146a-5p	MIMAT0000158	Lrp5	16973	HITS-CLIP	tarbase	Unspecified
mmu-mir-21a-5p	MIMAT0000530	Smc5	226026	HITS-CLIP	tarbase	Unspecified
mmu-mir-21a-5p	MIMAT0000530	Stip1	20867	HITS-CLIP	tarbase	Unspecified
mmu-mir-21a-5p	MIMAT0000530	Smc3	13006	HITS-CLIP	tarbase	Unspecified
mmu-mir-132-3p	MIMAT0000144	Pdcd4	18569	HITS-CLIP	tarbase	Unspecified
mmu-mir-21a-5p	MIMAT0000530	Cep55	74107	Microarrays	tarbase	Unspecified
mmu-mir-21a-5p	MIMAT0000530	Hells	15201	Microarrays	tarbase	Unspecified
mmu-mir-144-3p	MIMAT0000156	Tm9sf3	107358	HITS-CLIP	tarbase	Unspecified
mmu-mir-132-3p	MIMAT0000144	Lcor	212391	HITS-CLIP	tarbase	Unspecified
mmu-mir-21a-5p	MIMAT0000530	Mxi1	17859	Microarrays	tarbase	Unspecified
mmu-mir-21a-5p	MIMAT0000530	Maoa	17161	Microarrays	tarbase	Unspecified
mmu-mir-21a-5p	MIMAT0000530	Msr1	20288	Microarrays	tarbase	Unspecified
mmu-mir-21a-5p	MIMAT0000530	Taf5	226182	HITS-CLIP	tarbase	Unspecified
mmu-mir-132-3p	MIMAT0000144	Slk	20874	HITS-CLIP	tarbase	Unspecified
mmu-mir-146a-5p	MIMAT0000158	Slk	20874	HITS-CLIP	tarbase	Unspecified
mmu-mir-146a-5p	MIMAT0000158	Ablim1	226251	HITS-CLIP	tarbase	Unspecified
mmu-mir-132-3p	MIMAT0000144	Anapc11	66156	HITS-CLIP	tarbase	Unspecified
mmu-mir-144-3p	MIMAT0000156	Tollip	54473	HITS-CLIP	tarbase	Unspecified
mmu-mir-21a-5p	MIMAT0000530	Pycr1	209027	Microarrays	tarbase	Unspecified
mmu-mir-21a-5p	MIMAT0000530	Fasn	14104	HITS-CLIP	tarbase	Unspecified
mmu-mir-146a-5p	MIMAT0000158	Slc16a3	80879	HITS-CLIP	tarbase	Unspecified
mmu-mir-132-3p	MIMAT0000144	Csnk1d	104318	HITS-CLIP	tarbase	Unspecified
mmu-mir-451a	MIMAT0001632	Csnk1d	104318	HITS-CLIP	tarbase	Unspecified
mmu-mir-21a-5p	MIMAT0000530	Got1	14718	HITS-CLIP	tarbase	Unspecified
mmu-mir-144-3p	MIMAT0000156	Abcc2	12780	HITS-CLIP	tarbase	Unspecified
mmu-mir-132-3p	MIMAT0000144	Scd2	20250	HITS-CLIP	tarbase	Unspecified
mmu-mir-146a-5p	MIMAT0000158	Scd2	20250	HITS-CLIP	tarbase	Unspecified
mmu-mir-21a-5p	MIMAT0000530	Scd2	20250	HITS-CLIP, Microarrays	tarbase	Unspecified
mmu-mir-21a-5p	MIMAT0000530	Arih1	23806	HITS-CLIP	tarbase	Unspecified
mmu-mir-21a-5p	MIMAT0000530	Sacm1l	83493	HITS-CLIP	tarbase	Unspecified
mmu-mir-144-3p	MIMAT0000156	Huwe1	59026	HITS-CLIP	tarbase	Unspecified
mmu-mir-21a-5p	MIMAT0000530	Itgb8	320910	HITS-CLIP	tarbase	Unspecified
mmu-mir-21a-5p	MIMAT0000530	Ube3a	22215	HITS-CLIP	tarbase	Unspecified
mmu-mir-21a-5p	MIMAT0000530	Padi4	18602	Microarrays	tarbase	Unspecified
mmu-mir-146a-5p	MIMAT0000158	Mettl7b	71664	HITS-CLIP	tarbase	Unspecified
mmu-mir-21a-5p	MIMAT0000530	Cdh9	12565	HITS-CLIP	tarbase	Unspecified
mmu-mir-21a-5p	MIMAT0000530	Cnpy2	56530	HITS-CLIP	tarbase	Unspecified
mmu-mir-146a-5p	MIMAT0000158	Atp5b	11947	HITS-CLIP	tarbase	Unspecified
mmu-mir-21a-5p	MIMAT0000530	Atp5b	11947	HITS-CLIP	tarbase	Unspecified
mmu-mir-21a-5p	MIMAT0000530	Prim1	19075	Microarrays	tarbase	Unspecified
mmu-mir-21a-5p	MIMAT0000530	Pias2	17344	HITS-CLIP	tarbase	Unspecified
mmu-mir-21a-5p	MIMAT0000530	Atp5a1	11946	HITS-CLIP	tarbase	Unspecified
mmu-mir-21a-5p	MIMAT0000530	Atp5a1	11946	HITS-CLIP	tarbase	Unspecified
mmu-mir-21a-5p	MIMAT0000530	Pstpip2	19201	Microarrays	tarbase	Unspecified
mmu-mir-21a-5p	MIMAT0000530	Pstpip2	19201	Microarrays	tarbase	Unspecified
mmu-mir-132-3p	MIMAT0000144	Usp33	170822	HITS-CLIP	tarbase	Unspecified
mmu-mir-21a-5p	MIMAT0000530	Paip1	218693	Microarrays	tarbase	Unspecified
mmu-mir-21a-5p	MIMAT0000530	Nnt	18115	Microarrays	tarbase	Unspecified
mmu-mir-21a-5p	MIMAT0000530	Nnt	18115	Microarrays	tarbase	Unspecified
mmu-mir-21a-5p	MIMAT0000530	Adam8	11501	Microarrays	tarbase	Unspecified
mmu-mir-21a-5p	MIMAT0000530	Sirt3	64384	Microarrays	tarbase	Unspecified
mmu-mir-21a-5p	MIMAT0000530	Ifitm1	68713	Microarrays	tarbase	Unspecified
mmu-mir-21a-5p	MIMAT0000530	Ifitm3	66141	Microarrays	tarbase	Unspecified
mmu-mir-21a-5p	MIMAT0000530	Irf7	54123	Microarrays	tarbase	Unspecified
mmu-mir-146a-5p	MIMAT0000158	Tm9sf2	68059	HITS-CLIP	tarbase	Unspecified
mmu-mir-146a-5p	MIMAT0000158	Tnrc6c	217351	HITS-CLIP	tarbase	Unspecified
mmu-mir-21a-5p	MIMAT0000530	Tk1	21877	Microarrays	tarbase	Unspecified
mmu-mir-21a-5p	MIMAT0000530	Nptx1	18164	Microarrays	tarbase	Unspecified
mmu-mir-21a-5p	MIMAT0000530	Cpeb1	12877	Microarrays	tarbase	Unspecified
mmu-mir-146a-5p	MIMAT0000158	Bach1	12013	HITS-CLIP	tarbase	Unspecified
mmu-mir-132-3p	MIMAT0000144	Cct8	12469	HITS-CLIP	tarbase	Unspecified
mmu-mir-146a-5p	MIMAT0000158	Cct8	12469	HITS-CLIP	tarbase	Unspecified
mmu-mir-132-3p	MIMAT0000144	Shisa5	66940	HITS-CLIP	tarbase	Unspecified
mmu-mir-21a-5p	MIMAT0000530	Pfkfb4	270198	Microarrays	tarbase	Unspecified
mmu-mir-21a-5p	MIMAT0000530	Hspa4l	18415	HITS-CLIP	tarbase	Unspecified
mmu-mir-21a-5p	MIMAT0000530	Hspa4l	18415	HITS-CLIP	tarbase	Unspecified
mmu-mir-21a-5p	MIMAT0000530	Slco3a1	108116	Microarrays	tarbase	Unspecified
mmu-mir-146a-5p	MIMAT0000158	Rassf3	192678	HITS-CLIP	tarbase	Unspecified
mmu-mir-21a-5p	MIMAT0000530	Rassf3	192678	HITS-CLIP	tarbase	Unspecified
mmu-mir-21a-5p	MIMAT0000530	Ccr1	12768	Microarrays	tarbase	Unspecified
mmu-mir-21a-5p	MIMAT0000530	Itgb1	16412	HITS-CLIP	tarbase	Unspecified
mmu-mir-21a-5p	MIMAT0000530	Fam20c	80752	Microarrays	tarbase	Unspecified
mmu-mir-21a-5p	MIMAT0000530	Xiap	11798	HITS-CLIP	tarbase	Unspecified
mmu-mir-21a-5p	MIMAT0000530	Arl10	56795	HITS-CLIP	tarbase	Unspecified
mmu-mir-21a-5p	MIMAT0000530	Hk3	212032	Microarrays	tarbase	Unspecified
mmu-mir-21a-5p	MIMAT0000530	Cwf19l2	244672	Microarrays	tarbase	Unspecified
mmu-mir-132-3p	MIMAT0000144	Mybl1	17864	HITS-CLIP	tarbase	Unspecified
mmu-mir-21a-5p	MIMAT0000530	Stau2	29819	Microarrays	tarbase	Unspecified
mmu-mir-21a-5p	MIMAT0000530	Paqr8	74229	HITS-CLIP	tarbase	Unspecified
mmu-mir-21a-5p	MIMAT0000530	Eya1	14048	Microarrays	tarbase	Unspecified
mmu-mir-21a-5p	MIMAT0000530	Gsta3	14859	Microarrays	tarbase	Unspecified
mmu-mir-132-3p	MIMAT0000144	Lactb2	212442	HITS-CLIP	tarbase	Unspecified
mmu-mir-146a-5p	MIMAT0000158	Pikfyve	18711	HITS-CLIP	tarbase	Unspecified
mmu-mir-144-3p	MIMAT0000156	Idh1	15926	HITS-CLIP	tarbase	Unspecified
mmu-mir-146a-5p	MIMAT0000158	Idh1	15926	HITS-CLIP	tarbase	Unspecified
mmu-mir-146a-5p	MIMAT0000158	Creb1	12912	HITS-CLIP	tarbase	Unspecified
mmu-mir-21a-5p	MIMAT0000530	Fastkd2	75619	HITS-CLIP	tarbase	Unspecified
mmu-mir-21a-5p	MIMAT0000530	Sf3b1	81898	HITS-CLIP	tarbase	Unspecified
mmu-mir-21a-5p	MIMAT0000530	Ikzf2	22779	Microarrays	tarbase	Unspecified
mmu-mir-132-3p	MIMAT0000144	Cd28	12487	HITS-CLIP	tarbase	Unspecified
mmu-mir-132-3p	MIMAT0000144	Cd28	12487	HITS-CLIP	tarbase	Unspecified
mmu-mir-146a-5p	MIMAT0000158	Cd28	12487	HITS-CLIP	tarbase	Unspecified
mmu-mir-146a-5p	MIMAT0000158	Cd28	12487	HITS-CLIP	tarbase	Unspecified
mmu-mir-21a-5p	MIMAT0000530	Cd28	12487	Microarrays	tarbase	Unspecified
mmu-mir-21a-5p	MIMAT0000530	Cd28	12487	Microarrays	tarbase	Unspecified
mmu-mir-132-3p	MIMAT0000144	Raph1	77300	HITS-CLIP	tarbase	Unspecified
mmu-mir-21a-5p	MIMAT0000530	Raph1	77300	HITS-CLIP, Microarrays	tarbase	Unspecified
mmu-mir-21a-5p	MIMAT0000530	Nop58	55989	Microarrays	tarbase	Unspecified
mmu-mir-146a-5p	MIMAT0000158	Trak2	70827	HITS-CLIP	tarbase	Unspecified
mmu-mir-21a-5p	MIMAT0000530	Trak2	70827	HITS-CLIP	tarbase	Unspecified
mmu-mir-21a-5p	MIMAT0000530	Clk1	12747	Microarrays	tarbase	Unspecified
mmu-mir-21a-5p	MIMAT0000530	Col5a2	12832	Microarrays	tarbase	Unspecified
mmu-mir-21a-5p	MIMAT0000530	Eif5b	226982	HITS-CLIP	tarbase	Unspecified
mmu-mir-146a-5p	MIMAT0000158	Mrpl30	107734	HITS-CLIP	tarbase	Unspecified
mmu-mir-21a-5p	MIMAT0000530	Stk17b	98267	Microarrays	tarbase	Unspecified
mmu-mir-144-3p	MIMAT0000156	Gls	14660	HITS-CLIP	tarbase	Unspecified
mmu-mir-21a-5p	MIMAT0000530	Gls	14660	HITS-CLIP	tarbase	Unspecified
mmu-mir-132-3p	MIMAT0000144	Stat1	20846	HITS-CLIP	tarbase	Unspecified
mmu-mir-132-3p	MIMAT0000144	Inpp4a	269180	HITS-CLIP	tarbase	Unspecified
mmu-mir-21a-5p	MIMAT0000530	Imp4	27993	Microarrays	tarbase	Unspecified
mmu-mir-21a-5p	MIMAT0000530	Cyp27a1	104086	Microarrays	tarbase	Unspecified
mmu-mir-144-3p	MIMAT0000156	Fn1	14268	HITS-CLIP	tarbase	Unspecified
mmu-mir-21a-5p	MIMAT0000530	Fn1	14268	Microarrays	tarbase	Unspecified
mmu-mir-144-3p	MIMAT0000156	Ankzf1	52231	HITS-CLIP	tarbase	Unspecified
mmu-mir-21a-5p	MIMAT0000530	Tuba4a	22145	Microarrays	tarbase	Unspecified
mmu-mir-21a-5p	MIMAT0000530	Speg	11790	Microarrays	tarbase	Unspecified
mmu-mir-21a-5p	MIMAT0000530	Htr2b	15559	Microarrays	tarbase	Unspecified
mmu-mir-21a-5p	MIMAT0000530	Serpine2	20720	Microarrays	tarbase	Unspecified
mmu-mir-132-3p	MIMAT0000144	Ppp1r7	66385	HITS-CLIP	tarbase	Unspecified
mmu-mir-132-3p	MIMAT0000144	Sept2	18000	HITS-CLIP	tarbase	Unspecified
mmu-mir-132-3p	MIMAT0000144	Sept2	18000	HITS-CLIP	tarbase	Unspecified
mmu-mir-21a-5p	MIMAT0000530	Stk25	59041	Microarrays	tarbase	Unspecified
mmu-mir-132-3p	MIMAT0000144	Atg16l1	77040	HITS-CLIP	tarbase	Unspecified
mmu-mir-146a-5p	MIMAT0000158	Atg16l1	77040	HITS-CLIP	tarbase	Unspecified
mmu-mir-132-3p	MIMAT0000144	Lrrfip1	16978	HITS-CLIP	tarbase	Unspecified
mmu-mir-21a-5p	MIMAT0000530	Gin1	252876	HITS-CLIP	tarbase	Unspecified
mmu-mir-146a-5p	MIMAT0000158	Ccnt2	72949	HITS-CLIP	tarbase	Unspecified
mmu-mir-21a-5p	MIMAT0000530	Mcm6	17219	Microarrays	tarbase	Unspecified
mmu-mir-21a-5p	MIMAT0000530	Rgs1	50778	Microarrays	tarbase	Unspecified
mmu-mir-146a-5p	MIMAT0000158	Cdc73	214498	HITS-CLIP	tarbase	Unspecified
mmu-mir-146a-5p	MIMAT0000158	Cfh	12628	HITS-CLIP	tarbase	Unspecified
mmu-mir-21a-5p	MIMAT0000530	Cfh	12628	Microarrays	tarbase	Unspecified
mmu-mir-21a-5p	MIMAT0000530	Nifk	67949	Microarrays	tarbase	Unspecified
mmu-mir-21a-5p	MIMAT0000530	Steap3	68428	Microarrays	tarbase	Unspecified
mmu-mir-21a-5p	MIMAT0000530	Marco	17167	Microarrays	tarbase	Unspecified
mmu-mir-132-3p	MIMAT0000144	Nek7	59125	HITS-CLIP	tarbase	Unspecified
mmu-mir-132-3p	MIMAT0000144	Ptprc	19264	HITS-CLIP	tarbase	Unspecified
mmu-mir-144-3p	MIMAT0000156	Nucks1	98415	HITS-CLIP	tarbase	Unspecified
mmu-mir-146a-5p	MIMAT0000158	Nucks1	98415	HITS-CLIP	tarbase	Unspecified
mmu-mir-21a-5p	MIMAT0000530	Nucks1	98415	HITS-CLIP	tarbase	Unspecified
mmu-mir-21a-5p	MIMAT0000530	Slc45a3	212980	Microarrays	tarbase	Unspecified
mmu-mir-21a-5p	MIMAT0000530	Cdk18	18557	Microarrays	tarbase	Unspecified
mmu-mir-21a-5p	MIMAT0000530	Adipor1	72674	HITS-CLIP	tarbase	Unspecified
mmu-mir-144-3p	MIMAT0000156	Glul	14645	HITS-CLIP	tarbase	Unspecified
mmu-mir-146a-5p	MIMAT0000158	Glul	14645	HITS-CLIP	tarbase	Unspecified
mmu-mir-21a-5p	MIMAT0000530	Glul	14645	Microarrays	tarbase	Unspecified
mmu-mir-21a-5p	MIMAT0000530	Rnf2	19821	Microarrays	tarbase	Unspecified
mmu-mir-132-3p	MIMAT0000144	Desi2	78825	HITS-CLIP	tarbase	Unspecified
mmu-mir-132-3p	MIMAT0000144	Desi2	78825	HITS-CLIP	tarbase	Unspecified
mmu-mir-132-3p	MIMAT0000144	Capn2	12334	HITS-CLIP	tarbase	Unspecified
mmu-mir-132-3p	MIMAT0000144	Trp53bp2	209456	HITS-CLIP	tarbase	Unspecified
mmu-mir-21a-5p	MIMAT0000530	Fh1	14194	Microarrays	tarbase	Unspecified
mmu-mir-21a-5p	MIMAT0000530	Ifi202b	26388	Microarrays	tarbase	Unspecified
mmu-mir-21a-5p	MIMAT0000530	Slamf9	98365	Microarrays	tarbase	Unspecified
mmu-mir-21a-5p	MIMAT0000530	Sell	20343	HITS-CLIP	tarbase	Unspecified
mmu-mir-21a-5p	MIMAT0000530	Astn1	11899	Microarrays	tarbase	Unspecified
mmu-mir-21a-5p	MIMAT0000530	Cenpf	108000	Microarrays	tarbase	Unspecified
mmu-mir-21a-5p	MIMAT0000530	Slc30a10	226781	HITS-CLIP	tarbase	Unspecified
mmu-mir-21a-5p	MIMAT0000530	Bpnt1	23827	Microarrays	tarbase	Unspecified
mmu-mir-21a-5p	MIMAT0000530	Nek2	18005	Microarrays	tarbase	Unspecified
mmu-mir-21a-5p	MIMAT0000530	Nek2	18005	Microarrays	tarbase	Unspecified
mmu-mir-21a-5p	MIMAT0000530	Plxna2	18845	HITS-CLIP	tarbase	Unspecified
mmu-mir-21a-5p	MIMAT0000530	Nmt2	18108	HITS-CLIP	tarbase	Unspecified
mmu-mir-132-3p	MIMAT0000144	Fam107b	66540	HITS-CLIP	tarbase	Unspecified
mmu-mir-146a-5p	MIMAT0000158	Fam107b	66540	HITS-CLIP	tarbase	Unspecified
mmu-mir-21a-5p	MIMAT0000530	Fam107b	66540	HITS-CLIP	tarbase	Unspecified
mmu-mir-21a-5p	MIMAT0000530	Fcgr2b	14130	Microarrays	tarbase	Unspecified
mmu-mir-21a-5p	MIMAT0000530	Frmd4a	209630	Microarrays	tarbase	Unspecified
mmu-mir-132-3p	MIMAT0000144	Sephs1	109079	HITS-CLIP	tarbase	Unspecified
mmu-mir-132-3p	MIMAT0000144	Uhmk1	16589	HITS-CLIP	tarbase	Unspecified
mmu-mir-21a-5p	MIMAT0000530	Mcm10	70024	Microarrays	tarbase	Unspecified
mmu-mir-146a-5p	MIMAT0000158	Hsd17b7	15490	HITS-CLIP	tarbase	Unspecified
mmu-mir-21a-5p	MIMAT0000530	Rgs5	19737	HITS-CLIP	tarbase	Unspecified
mmu-mir-21a-5p	MIMAT0000530	Nuf2	66977	Microarrays	tarbase	Unspecified
mmu-mir-132-3p	MIMAT0000144	Stam	20844	HITS-CLIP	tarbase	Unspecified
mmu-mir-21a-5p	MIMAT0000530	Rabgap1l	29809	Microarrays	tarbase	Unspecified
mmu-mir-21a-5p	MIMAT0000530	Pter	19212	Microarrays	tarbase	Unspecified
mmu-mir-21a-5p	MIMAT0000530	Plxdc2	67448	HITS-CLIP, Microarrays	tarbase	Unspecified
mmu-mir-21a-5p	MIMAT0000530	Nek6	59126	Microarrays	tarbase	Unspecified
mmu-mir-21a-5p	MIMAT0000530	Itga8	241226	Microarrays	tarbase	Unspecified
mmu-mir-21a-5p	MIMAT0000530	Il2ra	16184	HITS-CLIP	tarbase	Unspecified
mmu-mir-21a-5p	MIMAT0000530	Mastl	67121	Microarrays	tarbase	Unspecified
mmu-mir-132-3p	MIMAT0000144	Abi2	329165	HITS-CLIP	tarbase	Unspecified
mmu-mir-21a-5p	MIMAT0000530	Pdss1	56075	Microarrays	tarbase	Unspecified
mmu-mir-21a-5p	MIMAT0000530	Fam129b	227737	Microarrays	tarbase	Unspecified
mmu-mir-146a-5p	MIMAT0000158	Slc25a25	227731	HITS-CLIP	tarbase	Unspecified
mmu-mir-21a-5p	MIMAT0000530	Slc25a25	227731	HITS-CLIP	tarbase	Unspecified
mmu-mir-21a-5p	MIMAT0000530	Nr4a2	18227	HITS-CLIP	tarbase	Unspecified
mmu-mir-21a-5p	MIMAT0000530	1700007K13Rik	69327	Microarrays	tarbase	Unspecified
mmu-mir-21a-5p	MIMAT0000530	Cytip	227929	Microarrays	tarbase	Unspecified
mmu-mir-21a-5p	MIMAT0000530	Olfm1	56177	Microarrays	tarbase	Unspecified
mmu-mir-146a-5p	MIMAT0000158	Hspa5	14828	HITS-CLIP	tarbase	Unspecified
mmu-mir-144-3p	MIMAT0000156	Kynu	70789	HITS-CLIP	tarbase	Unspecified
mmu-mir-132-3p	MIMAT0000144	Rab14	68365	HITS-CLIP	tarbase	Unspecified
mmu-mir-144-3p	MIMAT0000156	Stom	13830	HITS-CLIP	tarbase	Unspecified
mmu-mir-21a-5p	MIMAT0000530	Dab2ip	69601	Microarrays	tarbase	Unspecified
mmu-mir-132-3p	MIMAT0000144	Brd3	67382	HITS-CLIP	tarbase	Unspecified
mmu-mir-21a-5p	MIMAT0000530	Notch1	18128	Microarrays	tarbase	Unspecified
mmu-mir-146a-5p	MIMAT0000158	Camsap1	227634	HITS-CLIP	tarbase	Unspecified
mmu-mir-21a-5p	MIMAT0000530	Fcna	14133	Microarrays	tarbase	Unspecified
mmu-mir-132-3p	MIMAT0000144	Rbms1	56878	HITS-CLIP	tarbase	Unspecified
mmu-mir-21a-5p	MIMAT0000530	Psd4	215632	HITS-CLIP	tarbase	Unspecified
mmu-mir-21a-5p	MIMAT0000530	Il1rn	16181	Microarrays	tarbase	Unspecified
mmu-mir-21a-5p	MIMAT0000530	Wdsub1	72137	Microarrays	tarbase	Unspecified
mmu-mir-21a-5p	MIMAT0000530	Nckap1	50884	Microarrays	tarbase	Unspecified
mmu-mir-21a-5p	MIMAT0000530	Itga4	16401	Microarrays	tarbase	Unspecified
mmu-mir-21a-5p	MIMAT0000530	Hat1	107435	HITS-CLIP	tarbase	Unspecified
mmu-mir-146a-5p	MIMAT0000158	Cers6	241447	HITS-CLIP	tarbase	Unspecified
mmu-mir-146a-5p	MIMAT0000158	Ssrp1	20833	HITS-CLIP	tarbase	Unspecified
mmu-mir-21a-5p	MIMAT0000530	Slc43a3	58207	Microarrays	tarbase	Unspecified
mmu-mir-21a-5p	MIMAT0000530	Itgav	16410	HITS-CLIP	tarbase	Unspecified
mmu-mir-146a-5p	MIMAT0000158	Sp3	20687	HITS-CLIP	tarbase	Unspecified
mmu-mir-21a-5p	MIMAT0000530	Sp3	20687	HITS-CLIP	tarbase	Unspecified
mmu-mir-132-3p	MIMAT0000144	Itga6	16403	HITS-CLIP	tarbase	Unspecified
mmu-mir-21a-5p	MIMAT0000530	Kif18a	228421	Microarrays	tarbase	Unspecified
mmu-mir-132-3p	MIMAT0000144	Arl14ep	212772	HITS-CLIP	tarbase	Unspecified
mmu-mir-21a-5p	MIMAT0000530	Slc12a6	107723	HITS-CLIP	tarbase	Unspecified
mmu-mir-21a-5p	MIMAT0000530	Slc12a6	107723	HITS-CLIP	tarbase	Unspecified
mmu-mir-21a-5p	MIMAT0000530	Emc4	68032	Microarrays	tarbase	Unspecified
mmu-mir-21a-5p	MIMAT0000530	Depdc7	211896	HITS-CLIP, Microarrays	tarbase	Unspecified
mmu-mir-21a-5p	MIMAT0000530	Hipk3	15259	HITS-CLIP	tarbase	Unspecified
mmu-mir-132-3p	MIMAT0000144	Fbxo3	57443	HITS-CLIP	tarbase	Unspecified
mmu-mir-144-3p	MIMAT0000156	Caprin1	53872	HITS-CLIP	tarbase	Unspecified
mmu-mir-21a-5p	MIMAT0000530	Caprin1	53872	HITS-CLIP	tarbase	Unspecified
mmu-mir-21a-5p	MIMAT0000530	Hsd17b12	56348	Microarrays	tarbase	Unspecified
mmu-mir-21a-5p	MIMAT0000530	Gatm	67092	Microarrays	tarbase	Unspecified
mmu-mir-21a-5p	MIMAT0000530	Gatm	67092	Microarrays	tarbase	Unspecified
mmu-mir-21a-5p	MIMAT0000530	Myef2	17876	Microarrays	tarbase	Unspecified
mmu-mir-21a-5p	MIMAT0000530	Fbn1	14118	Microarrays	tarbase	Unspecified
mmu-mir-21a-5p	MIMAT0000530	Creb3l1	26427	Microarrays	tarbase	Unspecified
mmu-mir-132-3p	MIMAT0000144	Pdia3	14827	HITS-CLIP	tarbase	Unspecified
mmu-mir-144-3p	MIMAT0000156	Pdia3	14827	HITS-CLIP	tarbase	Unspecified
mmu-mir-21a-5p	MIMAT0000530	Pdia3	14827	HITS-CLIP	tarbase	Unspecified
mmu-mir-21a-5p	MIMAT0000530	Hao1	15112	Microarrays	tarbase	Unspecified
mmu-mir-21a-5p	MIMAT0000530	Ubr1	22222	HITS-CLIP	tarbase	Unspecified
mmu-mir-21a-5p	MIMAT0000530	Lrrc57	66606	Microarrays	tarbase	Unspecified
mmu-mir-146a-5p	MIMAT0000158	Nusap1	108907	HITS-CLIP	tarbase	Unspecified
mmu-mir-21a-5p	MIMAT0000530	Nusap1	108907	Microarrays	tarbase	Unspecified
mmu-mir-146a-5p	MIMAT0000158	Atrn	11990	HITS-CLIP	tarbase	Unspecified
mmu-mir-132-3p	MIMAT0000144	Chac1	69065	HITS-CLIP	tarbase	Unspecified
mmu-mir-21a-5p	MIMAT0000530	Chac1	69065	Microarrays	tarbase	Unspecified
mmu-mir-21a-5p	MIMAT0000530	Rad51	19361	Microarrays	tarbase	Unspecified
mmu-mir-21a-5p	MIMAT0000530	Knstrn	51944	Microarrays	tarbase	Unspecified
mmu-mir-21a-5p	MIMAT0000530	Ivd	56357	Microarrays	tarbase	Unspecified
mmu-mir-132-3p	MIMAT0000144	Rassf2	215653	HITS-CLIP	tarbase	Unspecified
mmu-mir-21a-5p	MIMAT0000530	Rassf2	215653	Microarrays	tarbase	Unspecified
mmu-mir-21a-5p	MIMAT0000530	Fsip1	71313	Microarrays	tarbase	Unspecified
mmu-mir-132-3p	MIMAT0000144	Rasgrp1	19419	HITS-CLIP	tarbase	Unspecified
mmu-mir-21a-5p	MIMAT0000530	Rasgrp1	19419	HITS-CLIP	tarbase	Unspecified
mmu-mir-21a-5p	MIMAT0000530	Mcm8	66634	Microarrays	tarbase	Unspecified
mmu-mir-21a-5p	MIMAT0000530	Usp8	84092	Microarrays	tarbase	Unspecified
mmu-mir-146a-5p	MIMAT0000158	Stard7	99138	HITS-CLIP	tarbase	Unspecified
mmu-mir-21a-5p	MIMAT0000530	Bub1	12235	Microarrays	tarbase	Unspecified
mmu-mir-132-3p	MIMAT0000144	Bcl2l11	12125	HITS-CLIP	tarbase	Unspecified
mmu-mir-21a-5p	MIMAT0000530	Bcl2l11	12125	Microarrays	tarbase	Unspecified
mmu-mir-451a	MIMAT0001632	Slc20a1	20515	HITS-CLIP	tarbase	Unspecified
mmu-mir-21a-5p	MIMAT0000530	Il1b	16176	Microarrays	tarbase	Unspecified
mmu-mir-132-3p	MIMAT0000144	Snrpb	20638	HITS-CLIP	tarbase	Unspecified
mmu-mir-21a-5p	MIMAT0000530	Mgme1	74528	HITS-CLIP	tarbase	Unspecified
mmu-mir-132-3p	MIMAT0000144	Xrn2	24128	HITS-CLIP	tarbase	Unspecified
mmu-mir-21a-5p	MIMAT0000530	Cd93	17064	HITS-CLIP	tarbase	Unspecified
mmu-mir-21a-5p	MIMAT0000530	Gins1	69270	Microarrays	tarbase	Unspecified
mmu-mir-21a-5p	MIMAT0000530	Tpx2	72119	Microarrays	tarbase	Unspecified
mmu-mir-21a-5p	MIMAT0000530	Mapre1	13589	HITS-CLIP	tarbase	Unspecified
mmu-mir-21a-5p	MIMAT0000530	Cdk5rap1	66971	Microarrays	tarbase	Unspecified
mmu-mir-132-3p	MIMAT0000144	E2f1	13555	HITS-CLIP	tarbase	Unspecified
mmu-mir-21a-5p	MIMAT0000530	Aurka	20878	Microarrays	tarbase	Unspecified
mmu-mir-144-3p	MIMAT0000156	Helz2	229003	HITS-CLIP	tarbase	Unspecified
mmu-mir-21a-5p	MIMAT0000530	Helz2	229003	Microarrays	tarbase	Unspecified
mmu-mir-21a-5p	MIMAT0000530	Zgpat	229007	HITS-CLIP	tarbase	Unspecified
mmu-mir-21a-5p	MIMAT0000530	Pcmtd2	245867	HITS-CLIP, Microarrays	tarbase	Unspecified
mmu-mir-144-3p	MIMAT0000156	Itch	16396	HITS-CLIP	tarbase	Unspecified
mmu-mir-21a-5p	MIMAT0000530	Itch	16396	Microarrays	tarbase	Unspecified
mmu-mir-132-3p	MIMAT0000144	Mtfr1	67472	HITS-CLIP	tarbase	Unspecified
mmu-mir-21a-5p	MIMAT0000530	Acss2	60525	Microarrays	tarbase	Unspecified
mmu-mir-21a-5p	MIMAT0000530	Procr	19124	Microarrays	tarbase	Unspecified
mmu-mir-144-3p	MIMAT0000156	Eif6	16418	HITS-CLIP	tarbase	Unspecified
mmu-mir-21a-5p	MIMAT0000530	Eif6	16418	HITS-CLIP	tarbase	Unspecified
mmu-mir-146a-5p	MIMAT0000158	Rbm39	170791	HITS-CLIP	tarbase	Unspecified
mmu-mir-21a-5p	MIMAT0000530	Rbm39	170791	Microarrays	tarbase	Unspecified
mmu-mir-144-3p	MIMAT0000156	Tbl1xr1	81004	HITS-CLIP	tarbase	Unspecified
mmu-mir-146a-5p	MIMAT0000158	Tbl1xr1	81004	HITS-CLIP	tarbase	Unspecified
mmu-mir-21a-5p	MIMAT0000530	Tbl1xr1	81004	HITS-CLIP	tarbase	Unspecified
mmu-mir-146a-5p	MIMAT0000158	Ndrg3	29812	HITS-CLIP	tarbase	Unspecified
mmu-mir-21a-5p	MIMAT0000530	Samhd1	56045	Microarrays	tarbase	Unspecified
mmu-mir-146a-5p	MIMAT0000158	Rbl1	19650	HITS-CLIP	tarbase	Unspecified
mmu-mir-146a-5p	MIMAT0000158	Ralgapb	228850	HITS-CLIP	tarbase	Unspecified
mmu-mir-21a-5p	MIMAT0000530	Zmat3	22401	HITS-CLIP	tarbase	Unspecified
mmu-mir-21a-5p	MIMAT0000530	Gnb4	14696	Microarrays	tarbase	Unspecified
mmu-mir-21a-5p	MIMAT0000530	Ncoa3	17979	HITS-CLIP	tarbase	Unspecified
mmu-mir-21a-5p	MIMAT0000530	Fxr1	14359	HITS-CLIP	tarbase	Unspecified
mmu-mir-21a-5p	MIMAT0000530	Tnik	665113	HITS-CLIP	tarbase	Unspecified
mmu-mir-21a-5p	MIMAT0000530	Nceh1	320024	HITS-CLIP	tarbase	Unspecified
mmu-mir-21a-5p	MIMAT0000530	Ect2	13605	Microarrays	tarbase	Unspecified
mmu-mir-21a-5p	MIMAT0000530	Ccna2	12428	Microarrays	tarbase	Unspecified
mmu-mir-132-3p	MIMAT0000144	Il21	60505	HITS-CLIP	tarbase	Unspecified
mmu-mir-21a-5p	MIMAT0000530	Il21	60505	HITS-CLIP	tarbase	Unspecified
mmu-mir-21a-5p	MIMAT0000530	Slc7a11	26570	HITS-CLIP, Microarrays	tarbase	Unspecified
mmu-mir-21a-5p	MIMAT0000530	Rab33b	19338	HITS-CLIP	tarbase	Unspecified
mmu-mir-132-3p	MIMAT0000144	Mbnl1	56758	HITS-CLIP	tarbase	Unspecified
mmu-mir-21a-5p	MIMAT0000530	Mbnl1	56758	HITS-CLIP	tarbase	Unspecified
mmu-mir-21a-5p	MIMAT0000530	P2ry1	18441	Microarrays	tarbase	Unspecified
mmu-mir-132-3p	MIMAT0000144	Dhx36	72162	HITS-CLIP	tarbase	Unspecified
mmu-mir-146a-5p	MIMAT0000158	Dhx36	72162	HITS-CLIP	tarbase	Unspecified
mmu-mir-21a-5p	MIMAT0000530	Dhx36	72162	HITS-CLIP	tarbase	Unspecified
mmu-mir-21a-5p	MIMAT0000530	Il12a	16159	qPCR	tarbase	Unspecified
mmu-mir-21a-5p	MIMAT0000530	Ppm1l	242083	HITS-CLIP	tarbase	Unspecified
mmu-mir-21a-5p	MIMAT0000530	Tm4sf4	229302	HITS-CLIP	tarbase	Unspecified
mmu-mir-21a-5p	MIMAT0000530	Serp1	28146	HITS-CLIP, Microarrays	tarbase	Unspecified
mmu-mir-21a-5p	MIMAT0000530	Eif2a	229317	HITS-CLIP	tarbase	Unspecified
mmu-mir-21a-5p	MIMAT0000530	4930579G24Rik	75939	Microarrays	tarbase	Unspecified
mmu-mir-146a-5p	MIMAT0000158	Ssr3	67437	HITS-CLIP	tarbase	Unspecified
mmu-mir-21a-5p	MIMAT0000530	Ptpn22	19260	Microarrays	tarbase	Unspecified
mmu-mir-132-3p	MIMAT0000144	Sike1	66641	HITS-CLIP	tarbase	Unspecified
mmu-mir-21a-5p	MIMAT0000530	Notch2	18129	HITS-CLIP	tarbase	Unspecified
mmu-mir-132-3p	MIMAT0000144	Dram2	67171	HITS-CLIP	tarbase	Unspecified
mmu-mir-21a-5p	MIMAT0000530	Creb3l4	78284	Microarrays	tarbase	Unspecified
mmu-mir-21a-5p	MIMAT0000530	Il6ra	16194	Microarrays	tarbase	Unspecified
mmu-mir-21a-5p	MIMAT0000530	Lrrc39	109245	Microarrays	tarbase	Unspecified
mmu-mir-21a-5p	MIMAT0000530	Tlr2	24088	Microarrays	tarbase	Unspecified
mmu-mir-132-3p	MIMAT0000144	Casp6	12368	HITS-CLIP	tarbase	Unspecified
mmu-mir-21a-5p	MIMAT0000530	Casp6	12368	Microarrays	tarbase	Unspecified
mmu-mir-21a-5p	MIMAT0000530	Snx7	76561	Microarrays	tarbase	Unspecified
mmu-mir-21a-5p	MIMAT0000530	Fubp1	51886	HITS-CLIP	tarbase	Unspecified
mmu-mir-132-3p	MIMAT0000144	Dnajb4	67035	HITS-CLIP	tarbase	Unspecified
mmu-mir-21a-5p	MIMAT0000530	Ifi44	99899	Microarrays	tarbase	Unspecified
mmu-mir-21a-5p	MIMAT0000530	Adam15	11490	Microarrays	tarbase	Unspecified
mmu-mir-21a-5p	MIMAT0000530	Cks1b	54124	Microarrays	tarbase	Unspecified
mmu-mir-21a-5p	MIMAT0000530	Gba	14466	Microarrays	tarbase	Unspecified
mmu-mir-21a-5p	MIMAT0000530	Sema4a	20351	Microarrays	tarbase	Unspecified
mmu-mir-132-3p	MIMAT0000144	Fbxw7	50754	HITS-CLIP	tarbase	Unspecified
mmu-mir-21a-5p	MIMAT0000530	Fmo5	14263	Microarrays	tarbase	Unspecified
mmu-mir-21a-5p	MIMAT0000530	Polr3gl	69870	Microarrays	tarbase	Unspecified
mmu-mir-21a-5p	MIMAT0000530	Ctsk	13038	Microarrays	tarbase	Unspecified
mmu-mir-21a-5p	MIMAT0000530	Gclm	14630	Microarrays	tarbase	Unspecified
mmu-mir-21a-5p	MIMAT0000530	F3	14066	Microarrays	tarbase	Unspecified
mmu-mir-21a-5p	MIMAT0000530	Tmem56	99887	HITS-CLIP	tarbase	Unspecified
mmu-mir-21a-5p	MIMAT0000530	Riiad1	66353	Microarrays	tarbase	Unspecified
mmu-mir-21a-5p	MIMAT0000530	Eif4e	13684	HITS-CLIP	tarbase	Unspecified
mmu-mir-21a-5p	MIMAT0000530	Dapp1	26377	Microarrays	tarbase	Unspecified
mmu-mir-21a-5p	MIMAT0000530	Bdh2	69772	Microarrays	tarbase	Unspecified
mmu-mir-21a-5p	MIMAT0000530	Depdc1a	76131	Microarrays	tarbase	Unspecified
mmu-mir-21a-5p	MIMAT0000530	Lrrc7	242274	HITS-CLIP	tarbase	Unspecified
mmu-mir-146a-5p	MIMAT0000158	Zranb2	53861	HITS-CLIP	tarbase	Unspecified
mmu-mir-144-3p	MIMAT0000156	Uox	22262	HITS-CLIP	tarbase	Unspecified
mmu-mir-132-3p	MIMAT0000144	Trp53inp1	60599	HITS-CLIP	tarbase	Unspecified
mmu-mir-144-3p	MIMAT0000156	Trp53inp1	60599	HITS-CLIP	tarbase	Unspecified
mmu-mir-146a-5p	MIMAT0000158	Trp53inp1	60599	HITS-CLIP	tarbase	Unspecified
mmu-mir-21a-5p	MIMAT0000530	Trp53inp1	60599	HITS-CLIP, Microarrays	tarbase	Unspecified
mmu-mir-132-3p	MIMAT0000144	Ccne2	12448	HITS-CLIP	tarbase	Unspecified
mmu-mir-146a-5p	MIMAT0000158	Ccne2	12448	HITS-CLIP	tarbase	Unspecified
mmu-mir-21a-5p	MIMAT0000530	Ccne2	12448	HITS-CLIP, Microarrays	tarbase	Unspecified
mmu-mir-21a-5p	MIMAT0000530	Gem	14579	HITS-CLIP, Microarrays	tarbase	Unspecified
mmu-mir-21a-5p	MIMAT0000530	Cpne3	70568	HITS-CLIP	tarbase	Unspecified
mmu-mir-21a-5p	MIMAT0000530	Atp6v0d2	242341	Microarrays	tarbase	Unspecified
mmu-mir-132-3p	MIMAT0000144	Nsmaf	18201	HITS-CLIP	tarbase	Unspecified
mmu-mir-146a-5p	MIMAT0000158	Pnisr	66625	HITS-CLIP	tarbase	Unspecified
mmu-mir-21a-5p	MIMAT0000530	Pnisr	66625	Microarrays	tarbase	Unspecified
mmu-mir-146a-5p	MIMAT0000158	Sdcbp	53378	HITS-CLIP	tarbase	Unspecified
mmu-mir-21a-5p	MIMAT0000530	Gbp3	55932	Microarrays	tarbase	Unspecified
mmu-mir-132-3p	MIMAT0000144	Gbp2	14469	HITS-CLIP	tarbase	Unspecified
mmu-mir-21a-5p	MIMAT0000530	Gbp2	14469	Microarrays	tarbase	Unspecified
mmu-mir-132-3p	MIMAT0000144	Map3k7	26409	HITS-CLIP	tarbase	Unspecified
mmu-mir-21a-5p	MIMAT0000530	Map3k7	26409	HITS-CLIP	tarbase	Unspecified
mmu-mir-146a-5p	MIMAT0000158	Aldob	230163	HITS-CLIP	tarbase	Unspecified
mmu-mir-146a-5p	MIMAT0000158	Smc2	14211	HITS-CLIP	tarbase	Unspecified
mmu-mir-21a-5p	MIMAT0000530	Smc2	14211	Microarrays	tarbase	Unspecified
mmu-mir-132-3p	MIMAT0000144	Nr4a3	18124	HITS-CLIP	tarbase	Unspecified
mmu-mir-21a-5p	MIMAT0000530	Tmeff1	230157	Microarrays	tarbase	Unspecified
mmu-mir-21a-5p	MIMAT0000530	Zfp618	72701	HITS-CLIP	tarbase	Unspecified
mmu-mir-21a-5p	MIMAT0000530	Ugcg	22234	HITS-CLIP	tarbase	Unspecified
mmu-mir-132-3p	MIMAT0000144	Zdhhc21	68268	HITS-CLIP	tarbase	Unspecified
mmu-mir-21a-5p	MIMAT0000530	Zdhhc21	68268	HITS-CLIP	tarbase	Unspecified
mmu-mir-144-3p	MIMAT0000156	B4galt1	14595	HITS-CLIP	tarbase	Unspecified
mmu-mir-144-3p	MIMAT0000156	Nfx1	74164	HITS-CLIP	tarbase	Unspecified
mmu-mir-21a-5p	MIMAT0000530	Rad23b	19359	HITS-CLIP	tarbase	Unspecified
mmu-mir-21a-5p	MIMAT0000530	Ubap2	68926	HITS-CLIP	tarbase	Unspecified
mmu-mir-21a-5p	MIMAT0000530	Unc13b	22249	HITS-CLIP	tarbase	Unspecified
mmu-mir-21a-5p	MIMAT0000530	Cd72	12517	Microarrays	tarbase	Unspecified
mmu-mir-21a-5p	MIMAT0000530	Ccdc107	622404	Microarrays	tarbase	Unspecified
mmu-mir-146a-5p	MIMAT0000158	Clta	12757	HITS-CLIP	tarbase	Unspecified
mmu-mir-132-3p	MIMAT0000144	Psip1	101739	HITS-CLIP	tarbase	Unspecified
mmu-mir-21a-5p	MIMAT0000530	Psip1	101739	HITS-CLIP	tarbase	Unspecified
mmu-mir-21a-5p	MIMAT0000530	Tctex1d1	67344	Microarrays	tarbase	Unspecified
mmu-mir-132-3p	MIMAT0000144	Pde4b	18578	HITS-CLIP	tarbase	Unspecified
mmu-mir-21a-5p	MIMAT0000530	Pde4b	18578	Microarrays	tarbase	Unspecified
mmu-mir-21a-5p	MIMAT0000530	Elavl4	15572	Microarrays	tarbase	Unspecified
mmu-mir-21a-5p	MIMAT0000530	Eps15	13858	HITS-CLIP, Microarrays	tarbase	Unspecified
mmu-mir-21a-5p	MIMAT0000530	Dock7	67299	HITS-CLIP, Microarrays	tarbase	Unspecified
mmu-mir-21a-5p	MIMAT0000530	Rnf11	29864	HITS-CLIP	tarbase	Unspecified
mmu-mir-21a-5p	MIMAT0000530	Osbpl9	100273	Microarrays	tarbase	Unspecified
mmu-mir-21a-5p	MIMAT0000530	Nfia	18027	Microarrays	tarbase	Unspecified
mmu-mir-21a-5p	MIMAT0000530	Hook1	77963	Microarrays	tarbase	Unspecified
mmu-mir-132-3p	MIMAT0000144	Pum1	80912	HITS-CLIP	tarbase	Unspecified
mmu-mir-132-3p	MIMAT0000144	Pum1	80912	HITS-CLIP	tarbase	Unspecified
mmu-mir-21a-5p	MIMAT0000530	Pum1	80912	HITS-CLIP	tarbase	Unspecified
mmu-mir-21a-5p	MIMAT0000530	Pum1	80912	HITS-CLIP	tarbase	Unspecified
mmu-mir-21a-5p	MIMAT0000530	Pdpn	14726	Microarrays	tarbase	Unspecified
mmu-mir-21a-5p	MIMAT0000530	Pdpn	14726	Microarrays	tarbase	Unspecified
mmu-mir-21a-5p	MIMAT0000530	Tnfrsf1b	21938	Microarrays	tarbase	Unspecified
mmu-mir-21a-5p	MIMAT0000530	Cpt2	12896	HITS-CLIP	tarbase	Unspecified
mmu-mir-21a-5p	MIMAT0000530	Ndc1	72787	Microarrays	tarbase	Unspecified
mmu-mir-21a-5p	MIMAT0000530	Tceanc2	66526	Microarrays	tarbase	Unspecified
mmu-mir-132-3p	MIMAT0000144	Dyrk2	69181	HITS-CLIP	tarbase	Unspecified
mmu-mir-21a-5p	MIMAT0000530	Ctps	51797	Microarrays	tarbase	Unspecified
mmu-mir-132-3p	MIMAT0000144	Hivep3	16656	HITS-CLIP	tarbase	Unspecified
mmu-mir-21a-5p	MIMAT0000530	Slc2a1	20525	HITS-CLIP, Microarrays	tarbase	Unspecified
mmu-mir-144-3p	MIMAT0000156	Mycbp	56309	HITS-CLIP	tarbase	Unspecified
mmu-mir-21a-5p	MIMAT0000530	Mycbp	56309	HITS-CLIP	tarbase	Unspecified
mmu-mir-132-3p	MIMAT0000144	Macf1	11426	HITS-CLIP	tarbase	Unspecified
mmu-mir-21a-5p	MIMAT0000530	Macf1	11426	HITS-CLIP	tarbase	Unspecified
mmu-mir-21a-5p	MIMAT0000530	Cap1	12331	Microarrays	tarbase	Unspecified
mmu-mir-21a-5p	MIMAT0000530	Pnrc2	52830	HITS-CLIP	tarbase	Unspecified
mmu-mir-21a-5p	MIMAT0000530	Kif2c	73804	Microarrays	tarbase	Unspecified
mmu-mir-21a-5p	MIMAT0000530	Plk3	12795	Microarrays	tarbase	Unspecified
mmu-mir-21a-5p	MIMAT0000530	Ccdc163	68394	Microarrays	tarbase	Unspecified
mmu-mir-146a-5p	MIMAT0000158	Akr1a1	58810	HITS-CLIP	tarbase	Unspecified
mmu-mir-21a-5p	MIMAT0000530	Nasp	50927	HITS-CLIP	tarbase	Unspecified
mmu-mir-21a-5p	MIMAT0000530	Pik3r3	18710	Microarrays	tarbase	Unspecified
mmu-mir-21a-5p	MIMAT0000530	Pik3r3	18710	Microarrays	tarbase	Unspecified
mmu-mir-146a-5p	MIMAT0000158	Lrrc41	230654	HITS-CLIP	tarbase	Unspecified
mmu-mir-21a-5p	MIMAT0000530	Stil	20460	Microarrays	tarbase	Unspecified
mmu-mir-132-3p	MIMAT0000144	Capzb	12345	HITS-CLIP	tarbase	Unspecified
mmu-mir-21a-5p	MIMAT0000530	Pla2g2e	26970	Microarrays	tarbase	Unspecified
mmu-mir-21a-5p	MIMAT0000530	Cda	72269	Microarrays	tarbase	Unspecified
mmu-mir-21a-5p	MIMAT0000530	Pink1	68943	Microarrays	tarbase	Unspecified
mmu-mir-132-3p	MIMAT0000144	Eif4g3	230861	HITS-CLIP	tarbase	Unspecified
mmu-mir-132-3p	MIMAT0000144	Ptpn12	19248	HITS-CLIP	tarbase	Unspecified
mmu-mir-144-3p	MIMAT0000156	Ptpn12	19248	HITS-CLIP	tarbase	Unspecified
mmu-mir-21a-5p	MIMAT0000530	Fabp3	14077	Microarrays	tarbase	Unspecified
mmu-mir-21a-5p	MIMAT0000530	Sema3c	20348	Microarrays	tarbase	Unspecified
mmu-mir-21a-5p	MIMAT0000530	Sfpq	71514	HITS-CLIP	tarbase	Unspecified
mmu-mir-21a-5p	MIMAT0000530	Stmn1	16765	Microarrays	tarbase	Unspecified
mmu-mir-132-3p	MIMAT0000144	2003-08-01	214150	HITS-CLIP	tarbase	Unspecified
mmu-mir-21a-5p	MIMAT0000530	Sh3bgrl3	73723	HITS-CLIP	tarbase	Unspecified
mmu-mir-21a-5p	MIMAT0000530	Csf3r	12986	Microarrays	tarbase	Unspecified
mmu-mir-21a-5p	MIMAT0000530	Gnl2	230737	HITS-CLIP	tarbase	Unspecified
mmu-mir-21a-5p	MIMAT0000530	Cdca8	52276	Microarrays	tarbase	Unspecified
mmu-mir-21a-5p	MIMAT0000530	Rpa2	19891	Microarrays	tarbase	Unspecified
mmu-mir-21a-5p	MIMAT0000530	Smpdl3b	100340	Microarrays	tarbase	Unspecified
mmu-mir-146a-5p	MIMAT0000158	Yrdc	230734	HITS-CLIP	tarbase	Unspecified
mmu-mir-21a-5p	MIMAT0000530	Cdk14	18647	Microarrays	tarbase	Unspecified
mmu-mir-132-3p	MIMAT0000144	Nol9	74035	HITS-CLIP	tarbase	Unspecified
mmu-mir-21a-5p	MIMAT0000530	Per3	18628	Microarrays	tarbase	Unspecified
mmu-mir-146a-5p	MIMAT0000158	Ube4b	63958	HITS-CLIP	tarbase	Unspecified
mmu-mir-132-3p	MIMAT0000144	Tnfrsf9	21942	HITS-CLIP	tarbase	Unspecified
mmu-mir-21a-5p	MIMAT0000530	Slc25a33	70556	Microarrays	tarbase	Unspecified
mmu-mir-146a-5p	MIMAT0000158	Mtor	56717	Luciferase Reporter Assay	tarbase	Unspecified
mmu-mir-146a-5p	MIMAT0000158	Kmt2e	69188	HITS-CLIP	tarbase	Unspecified
mmu-mir-21a-5p	MIMAT0000530	Kmt2e	69188	Microarrays	tarbase	Unspecified
mmu-mir-21a-5p	MIMAT0000530	Ski	20481	HITS-CLIP	tarbase	Unspecified
mmu-mir-21a-5p	MIMAT0000530	Nadk	192185	Microarrays	tarbase	Unspecified
mmu-mir-132-3p	MIMAT0000144	Gnb1	14688	HITS-CLIP	tarbase	Unspecified
mmu-mir-146a-5p	MIMAT0000158	Ccnl2	56036	HITS-CLIP	tarbase	Unspecified
mmu-mir-21a-5p	MIMAT0000530	Bst1	12182	Microarrays	tarbase	Unspecified
mmu-mir-21a-5p	MIMAT0000530	Ppp2r2c	269643	HITS-CLIP	tarbase	Unspecified
mmu-mir-132-3p	MIMAT0000144	Dhx15	13204	HITS-CLIP	tarbase	Unspecified
mmu-mir-21a-5p	MIMAT0000530	Anapc4	52206	HITS-CLIP	tarbase	Unspecified
mmu-mir-21a-5p	MIMAT0000530	Cenpa	12615	Microarrays	tarbase	Unspecified
mmu-mir-21a-5p	MIMAT0000530	Uchl1	22223	Microarrays	tarbase	Unspecified
mmu-mir-21a-5p	MIMAT0000530	Tmem165	21982	Microarrays	tarbase	Unspecified
mmu-mir-144-3p	MIMAT0000156	Ugt2b34	100727	HITS-CLIP	tarbase	Unspecified
mmu-mir-132-3p	MIMAT0000144	Mtf2	17765	HITS-CLIP	tarbase	Unspecified
mmu-mir-21a-5p	MIMAT0000530	Cdc7	12545	Microarrays	tarbase	Unspecified
mmu-mir-21a-5p	MIMAT0000530	Abcg3	27405	Microarrays	tarbase	Unspecified
mmu-mir-146a-5p	MIMAT0000158	Spp1	20750	HITS-CLIP	tarbase	Unspecified
mmu-mir-21a-5p	MIMAT0000530	Sparcl1	13602	HITS-CLIP	tarbase	Unspecified
mmu-mir-21a-5p	MIMAT0000530	Rasgef1b	320292	Microarrays	tarbase	Unspecified
mmu-mir-21a-5p	MIMAT0000530	Prkg2	19092	HITS-CLIP	tarbase	Unspecified
mmu-mir-21a-5p	MIMAT0000530	Antxr2	71914	Microarrays	tarbase	Unspecified
mmu-mir-146a-5p	MIMAT0000158	Tfip11	54723	HITS-CLIP	tarbase	Unspecified
mmu-mir-21a-5p	MIMAT0000530	Tesc	57816	Microarrays	tarbase	Unspecified
mmu-mir-21a-5p	MIMAT0000530	Cxcl5	20311	Microarrays	tarbase	Unspecified
mmu-mir-21a-5p	MIMAT0000530	Ppbp	57349	Microarrays	tarbase	Unspecified
mmu-mir-21a-5p	MIMAT0000530	Pf4	56744	Microarrays	tarbase	Unspecified
mmu-mir-21a-5p	MIMAT0000530	Cxcl3	330122	Microarrays	tarbase	Unspecified
mmu-mir-21a-5p	MIMAT0000530	Cxcl1	14825	Microarrays	tarbase	Unspecified
mmu-mir-132-3p	MIMAT0000144	Ccng2	12452	HITS-CLIP	tarbase	Unspecified
mmu-mir-132-3p	MIMAT0000144	G3bp2	23881	HITS-CLIP	tarbase	Unspecified
mmu-mir-146a-5p	MIMAT0000158	Pitpnm2	19679	HITS-CLIP	tarbase	Unspecified
mmu-mir-21a-5p	MIMAT0000530	Naaa	67111	Microarrays	tarbase	Unspecified
mmu-mir-21a-5p	MIMAT0000530	Kntc1	208628	Microarrays	tarbase	Unspecified
mmu-mir-21a-5p	MIMAT0000530	Sdad1	231452	HITS-CLIP	tarbase	Unspecified
mmu-mir-132-3p	MIMAT0000144	Zcchc8	70650	HITS-CLIP	tarbase	Unspecified
mmu-mir-21a-5p	MIMAT0000530	Zcchc8	70650	HITS-CLIP	tarbase	Unspecified
mmu-mir-21a-5p	MIMAT0000530	Fam168a	319604	HITS-CLIP	tarbase	Unspecified
mmu-mir-132-3p	MIMAT0000144	Vps29	56433	HITS-CLIP	tarbase	Unspecified
mmu-mir-21a-5p	MIMAT0000530	Atp2a2	11938	HITS-CLIP	tarbase	Unspecified
mmu-mir-21a-5p	MIMAT0000530	Anapc5	59008	HITS-CLIP	tarbase	Unspecified
mmu-mir-21a-5p	MIMAT0000530	Anxa3	11745	Microarrays	tarbase	Unspecified
mmu-mir-21a-5p	MIMAT0000530	Sirt4	75387	Microarrays	tarbase	Unspecified
mmu-mir-21a-5p	MIMAT0000530	Pxn	19303	Microarrays	tarbase	Unspecified
mmu-mir-21a-5p	MIMAT0000530	Tes	21753	Microarrays	tarbase	Unspecified
mmu-mir-21a-5p	MIMAT0000530	Lfng	16848	HITS-CLIP	tarbase	Unspecified
mmu-mir-21a-5p	MIMAT0000530	Wipi2	74781	HITS-CLIP	tarbase	Unspecified
mmu-mir-132-3p	MIMAT0000144	Actb	11461	HITS-CLIP	tarbase	Unspecified
mmu-mir-21a-5p	MIMAT0000530	Fscn1	14086	HITS-CLIP, Microarrays	tarbase	Unspecified
mmu-mir-21a-5p	MIMAT0000530	Ung	22256	Microarrays	tarbase	Unspecified
mmu-mir-132-3p	MIMAT0000144	Rnf6	74132	HITS-CLIP	tarbase	Unspecified
mmu-mir-146a-5p	MIMAT0000158	Rnf6	74132	HITS-CLIP	tarbase	Unspecified
mmu-mir-132-3p	MIMAT0000144	Glcci1	170772	HITS-CLIP	tarbase	Unspecified
mmu-mir-21a-5p	MIMAT0000530	Pan3	72587	Microarrays	tarbase	Unspecified
mmu-mir-21a-5p	MIMAT0000530	Flt1	14254	HITS-CLIP, Microarrays	tarbase	Unspecified
mmu-mir-21a-5p	MIMAT0000530	Slc46a3	71706	Microarrays	tarbase	Unspecified
mmu-mir-132-3p	MIMAT0000144	N4bp2l2	381695	HITS-CLIP	tarbase	Unspecified
mmu-mir-21a-5p	MIMAT0000530	Col1a2	12843	Microarrays	tarbase	Unspecified
mmu-mir-144-3p	MIMAT0000156	Ing3	71777	HITS-CLIP	tarbase	Unspecified
mmu-mir-21a-5p	MIMAT0000530	Ing3	71777	Microarrays	tarbase	Unspecified
mmu-mir-146a-5p	MIMAT0000158	Wasl	73178	HITS-CLIP	tarbase	Unspecified
mmu-mir-21a-5p	MIMAT0000530	Ezh2	14056	Microarrays	tarbase	Unspecified
mmu-mir-132-3p	MIMAT0000144	Gigyf1	57330	HITS-CLIP	tarbase	Unspecified
mmu-mir-21a-5p	MIMAT0000530	Agfg2	231801	Microarrays	tarbase	Unspecified
mmu-mir-132-3p	MIMAT0000144	Zkscan1	74570	HITS-CLIP	tarbase	Unspecified
mmu-mir-21a-5p	MIMAT0000530	Zkscan1	74570	HITS-CLIP	tarbase	Unspecified
mmu-mir-21a-5p	MIMAT0000530	Mcm7	17220	Microarrays	tarbase	Unspecified
mmu-mir-21a-5p	MIMAT0000530	Asns	27053	Microarrays	tarbase	Unspecified
mmu-mir-21a-5p	MIMAT0000530	Cald1	109624	Microarrays	tarbase	Unspecified
mmu-mir-21a-5p	MIMAT0000530	Plxna4	243743	HITS-CLIP	tarbase	Unspecified
mmu-mir-146a-5p	MIMAT0000158	Calu	12321	HITS-CLIP	tarbase	Unspecified
mmu-mir-146a-5p	MIMAT0000158	Tmem209	72649	HITS-CLIP	tarbase	Unspecified
mmu-mir-21a-5p	MIMAT0000530	Tmem209	72649	HITS-CLIP	tarbase	Unspecified
mmu-mir-132-3p	MIMAT0000144	Avl9	78937	HITS-CLIP	tarbase	Unspecified
mmu-mir-21a-5p	MIMAT0000530	Tmem176b	65963	Microarrays	tarbase	Unspecified
mmu-mir-21a-5p	MIMAT0000530	Igf2bp3	140488	Microarrays	tarbase	Unspecified
mmu-mir-21a-5p	MIMAT0000530	Tra2a	101214	Microarrays	tarbase	Unspecified
mmu-mir-21a-5p	MIMAT0000530	Npy	109648	Microarrays	tarbase	Unspecified
mmu-mir-21a-5p	MIMAT0000530	Mtpn	14489	HITS-CLIP	tarbase	Unspecified
mmu-mir-21a-5p	MIMAT0000530	Casp2	12366	Microarrays	tarbase	Unspecified
mmu-mir-21a-5p	MIMAT0000530	Mad2l1	56150	Microarrays	tarbase	Unspecified
mmu-mir-21a-5p	MIMAT0000530	Clec5a	23845	Microarrays	tarbase	Unspecified
mmu-mir-21a-5p	MIMAT0000530	Hpgds	54486	HITS-CLIP	tarbase	Unspecified
mmu-mir-146a-5p	MIMAT0000158	Rab19	19331	HITS-CLIP	tarbase	Unspecified
mmu-mir-146a-5p	MIMAT0000158	Slc37a3	72144	HITS-CLIP	tarbase	Unspecified
mmu-mir-21a-5p	MIMAT0000530	Gfpt1	14583	HITS-CLIP	tarbase	Unspecified
mmu-mir-144-3p	MIMAT0000156	Pcyox1	66881	HITS-CLIP	tarbase	Unspecified
mmu-mir-132-3p	MIMAT0000144	Dusp11	72102	HITS-CLIP	tarbase	Unspecified
mmu-mir-21a-5p	MIMAT0000530	Mogs	57377	Microarrays	tarbase	Unspecified
mmu-mir-21a-5p	MIMAT0000530	Arhgap25	232201	Microarrays	tarbase	Unspecified
mmu-mir-21a-5p	MIMAT0000530	Frmd4b	232288	Microarrays	tarbase	Unspecified
mmu-mir-21a-5p	MIMAT0000530	Foxp1	108655	Microarrays	tarbase	Unspecified
mmu-mir-21a-5p	MIMAT0000530	Abtb1	80283	Microarrays	tarbase	Unspecified
mmu-mir-21a-5p	MIMAT0000530	Plxna1	18844	Microarrays	tarbase	Unspecified
mmu-mir-21a-5p	MIMAT0000530	Chchd6	66098	Microarrays	tarbase	Unspecified
mmu-mir-144-3p	MIMAT0000156	Klf15	66277	HITS-CLIP	tarbase	Unspecified
mmu-mir-21a-5p	MIMAT0000530	Wnt7a	22421	HITS-CLIP	tarbase	Unspecified
mmu-mir-21a-5p	MIMAT0000530	Slc6a6	21366	HITS-CLIP	tarbase	Unspecified
mmu-mir-21a-5p	MIMAT0000530	Bhlhe40	20893	HITS-CLIP, Microarrays	tarbase	Unspecified
mmu-mir-132-3p	MIMAT0000144	Edem1	192193	HITS-CLIP	tarbase	Unspecified
mmu-mir-144-3p	MIMAT0000156	Edem1	192193	HITS-CLIP	tarbase	Unspecified
mmu-mir-144-3p	MIMAT0000156	Arl8b	67166	HITS-CLIP	tarbase	Unspecified
mmu-mir-146a-5p	MIMAT0000158	Arl8b	67166	HITS-CLIP	tarbase	Unspecified
mmu-mir-21a-5p	MIMAT0000530	Arl8b	67166	HITS-CLIP	tarbase	Unspecified
mmu-mir-21a-5p	MIMAT0000530	Usp18	24110	Microarrays	tarbase	Unspecified
mmu-mir-146a-5p	MIMAT0000158	Slc6a13	14412	HITS-CLIP	tarbase	Unspecified
mmu-mir-21a-5p	MIMAT0000530	Gdf3	14562	Microarrays	tarbase	Unspecified
mmu-mir-146a-5p	MIMAT0000158	Mlf2	30853	HITS-CLIP	tarbase	Unspecified
mmu-mir-21a-5p	MIMAT0000530	Plxnd1	67784	Microarrays	tarbase	Unspecified
mmu-mir-21a-5p	MIMAT0000530	Tmcc1	330401	HITS-CLIP	tarbase	Unspecified
mmu-mir-21a-5p	MIMAT0000530	Clec4e	56619	Microarrays	tarbase	Unspecified
mmu-mir-21a-5p	MIMAT0000530	Clec4d	17474	Microarrays	tarbase	Unspecified
mmu-mir-21a-5p	MIMAT0000530	Clec4b1	69810	Microarrays	tarbase	Unspecified
mmu-mir-21a-5p	MIMAT0000530	Clec4a2	26888	Microarrays	tarbase	Unspecified
mmu-mir-21a-5p	MIMAT0000530	Klrk1	27007	Microarrays	tarbase	Unspecified
mmu-mir-21a-5p	MIMAT0000530	Cd69	12515	HITS-CLIP	tarbase	Unspecified
mmu-mir-21a-5p	MIMAT0000530	Clec2d	93694	HITS-CLIP, Microarrays	tarbase	Unspecified
mmu-mir-21a-5p	MIMAT0000530	Clec1b	56760	Microarrays	tarbase	Unspecified
mmu-mir-132-3p	MIMAT0000144	Rad52	19365	HITS-CLIP	tarbase	Unspecified
mmu-mir-132-3p	MIMAT0000144	Adipor2	68465	HITS-CLIP	tarbase	Unspecified
mmu-mir-146a-5p	MIMAT0000158	Erc1	111173	HITS-CLIP	tarbase	Unspecified
mmu-mir-144-3p	MIMAT0000156	Kdm5a	214899	HITS-CLIP	tarbase	Unspecified
mmu-mir-21a-5p	MIMAT0000530	Klra2	16633	Microarrays	tarbase	Unspecified
mmu-mir-21a-5p	MIMAT0000530	Ybx3	56449	Microarrays	tarbase	Unspecified
mmu-mir-21a-5p	MIMAT0000530	Lrp6	16974	HITS-CLIP, Microarrays	tarbase	Unspecified
mmu-mir-146a-5p	MIMAT0000158	Dusp16	70686	HITS-CLIP	tarbase	Unspecified
mmu-mir-21a-5p	MIMAT0000530	Dusp16	70686	Microarrays	tarbase	Unspecified
mmu-mir-21a-5p	MIMAT0000530	Emp1	13730	Microarrays	tarbase	Unspecified
mmu-mir-144-3p	MIMAT0000156	Atf7ip	54343	HITS-CLIP	tarbase	Unspecified
mmu-mir-21a-5p	MIMAT0000530	Ptpro	19277	Microarrays	tarbase	Unspecified
mmu-mir-132-3p	MIMAT0000144	Aebp2	11569	HITS-CLIP	tarbase	Unspecified
mmu-mir-21a-5p	MIMAT0000530	Aebp2	11569	HITS-CLIP	tarbase	Unspecified
mmu-mir-21a-5p	MIMAT0000530	Slco1c1	58807	HITS-CLIP	tarbase	Unspecified
mmu-mir-146a-5p	MIMAT0000158	Slco1b2	28253	HITS-CLIP	tarbase	Unspecified
mmu-mir-132-3p	MIMAT0000144	Golt1b	66964	HITS-CLIP	tarbase	Unspecified
mmu-mir-21a-5p	MIMAT0000530	Golt1b	66964	Microarrays	tarbase	Unspecified
mmu-mir-132-3p	MIMAT0000144	Bhlhe41	79362	HITS-CLIP	tarbase	Unspecified
mmu-mir-21a-5p	MIMAT0000530	Bhlhe41	79362	HITS-CLIP	tarbase	Unspecified
mmu-mir-132-3p	MIMAT0000144	Srgap3	259302	HITS-CLIP	tarbase	Unspecified
mmu-mir-21a-5p	MIMAT0000530	Lrmp	16970	Microarrays	tarbase	Unspecified
mmu-mir-132-3p	MIMAT0000144	Etnk1	75320	HITS-CLIP	tarbase	Unspecified
mmu-mir-146a-5p	MIMAT0000158	Etnk1	75320	HITS-CLIP	tarbase	Unspecified
mmu-mir-21a-5p	MIMAT0000530	Etnk1	75320	HITS-CLIP	tarbase	Unspecified
mmu-mir-21a-5p	MIMAT0000530	St8sia1	20449	HITS-CLIP	tarbase	Unspecified
mmu-mir-146a-5p	MIMAT0000158	Med21	108098	HITS-CLIP	tarbase	Unspecified
mmu-mir-21a-5p	MIMAT0000530	Far2	330450	HITS-CLIP	tarbase	Unspecified
mmu-mir-21a-5p	MIMAT0000530	Slc6a1	232333	HITS-CLIP	tarbase	Unspecified
mmu-mir-21a-5p	MIMAT0000530	Mbd4	17193	Microarrays	tarbase	Unspecified
mmu-mir-132-3p	MIMAT0000144	Necap1	67602	HITS-CLIP	tarbase	Unspecified
mmu-mir-21a-5p	MIMAT0000530	Ing4	28019	HITS-CLIP	tarbase	Unspecified
mmu-mir-21a-5p	MIMAT0000530	Tnfrsf1a	21937	HITS-CLIP	tarbase	Unspecified
mmu-mir-21a-5p	MIMAT0000530	Rad51ap1	19362	Microarrays	tarbase	Unspecified
mmu-mir-21a-5p	MIMAT0000530	Clec2i	93675	Microarrays	tarbase	Unspecified
mmu-mir-21a-5p	MIMAT0000530	Ceacam12	67315	Microarrays	tarbase	Unspecified
mmu-mir-21a-5p	MIMAT0000530	Zik1	22775	HITS-CLIP	tarbase	Unspecified
mmu-mir-21a-5p	MIMAT0000530	Dmpk	13400	Microarrays	tarbase	Unspecified
mmu-mir-21a-5p	MIMAT0000530	Dmwd	13401	Microarrays	tarbase	Unspecified
mmu-mir-21a-5p	MIMAT0000530	Uri1	19777	HITS-CLIP	tarbase	Unspecified
mmu-mir-21a-5p	MIMAT0000530	Tmem238	664968	Microarrays	tarbase	Unspecified
mmu-mir-146a-5p	MIMAT0000158	Nipa2	93790	HITS-CLIP	tarbase	Unspecified
mmu-mir-144-3p	MIMAT0000156	Kctd15	233107	HITS-CLIP	tarbase	Unspecified
mmu-mir-21a-5p	MIMAT0000530	Slc17a6	140919	HITS-CLIP	tarbase	Unspecified
mmu-mir-21a-5p	MIMAT0000530	Snrpa1	68981	Microarrays	tarbase	Unspecified
mmu-mir-21a-5p	MIMAT0000530	Pcsk6	18553	HITS-CLIP	tarbase	Unspecified
mmu-mir-132-3p	MIMAT0000144	Iqgap1	29875	HITS-CLIP	tarbase	Unspecified
mmu-mir-146a-5p	MIMAT0000158	Iqgap1	29875	HITS-CLIP	tarbase	Unspecified
mmu-mir-21a-5p	MIMAT0000530	Mef2a	17258	HITS-CLIP	tarbase	Unspecified
mmu-mir-21a-5p	MIMAT0000530	Ctsc	13032	Microarrays	tarbase	Unspecified
mmu-mir-144-3p	MIMAT0000156	Nox4	50490	HITS-CLIP	tarbase	Unspecified
mmu-mir-21a-5p	MIMAT0000530	Cd22	12483	Microarrays	tarbase	Unspecified
mmu-mir-21a-5p	MIMAT0000530	Aen	68048	Microarrays	tarbase	Unspecified
mmu-mir-21a-5p	MIMAT0000530	Fah	14085	Microarrays	tarbase	Unspecified
mmu-mir-132-3p	MIMAT0000144	Ndufc2	68197	HITS-CLIP	tarbase	Unspecified
mmu-mir-21a-5p	MIMAT0000530	Coq7	12850	Microarrays	tarbase	Unspecified
mmu-mir-21a-5p	MIMAT0000530	Arl6ip1	54208	HITS-CLIP	tarbase	Unspecified
mmu-mir-21a-5p	MIMAT0000530	Smg1	233789	HITS-CLIP	tarbase	Unspecified
mmu-mir-146a-5p	MIMAT0000158	Pik3c2a	18704	HITS-CLIP	tarbase	Unspecified
mmu-mir-21a-5p	MIMAT0000530	Calcb	116903	Microarrays	tarbase	Unspecified
mmu-mir-21a-5p	MIMAT0000530	Pde3b	18576	Microarrays	tarbase	Unspecified
mmu-mir-21a-5p	MIMAT0000530	Kif22	110033	Microarrays	tarbase	Unspecified
mmu-mir-144-3p	MIMAT0000156	Maz	17188	HITS-CLIP	tarbase	Unspecified
mmu-mir-21a-5p	MIMAT0000530	Sez6l2	233878	Microarrays	tarbase	Unspecified
mmu-mir-21a-5p	MIMAT0000530	Gdpd3	68616	Microarrays	tarbase	Unspecified
mmu-mir-21a-5p	MIMAT0000530	Sult1a1	20887	Microarrays	tarbase	Unspecified
mmu-mir-146a-5p	MIMAT0000158	Nfatc2ip	18020	HITS-CLIP	tarbase	Unspecified
mmu-mir-21a-5p	MIMAT0000530	Pgm2l1	70974	HITS-CLIP	tarbase	Unspecified
mmu-mir-21a-5p	MIMAT0000530	Slco2b1	101488	Microarrays	tarbase	Unspecified
mmu-mir-21a-5p	MIMAT0000530	Lat	16797	Microarrays	tarbase	Unspecified
mmu-mir-146a-5p	MIMAT0000158	Il21r	60504	HITS-CLIP	tarbase	Unspecified
mmu-mir-21a-5p	MIMAT0000530	Dgat2	67800	HITS-CLIP	tarbase	Unspecified
mmu-mir-146a-5p	MIMAT0000158	Il4ra	16190	HITS-CLIP	tarbase	Unspecified
mmu-mir-21a-5p	MIMAT0000530	Il4ra	16190	Microarrays	tarbase	Unspecified
mmu-mir-132-3p	MIMAT0000144	Psma1	26440	HITS-CLIP	tarbase	Unspecified
mmu-mir-146a-5p	MIMAT0000158	Psma1	26440	HITS-CLIP	tarbase	Unspecified
mmu-mir-21a-5p	MIMAT0000530	Myo7a	17921	Microarrays	tarbase	Unspecified
mmu-mir-21a-5p	MIMAT0000530	Arhgap17	70497	Microarrays	tarbase	Unspecified
mmu-mir-132-3p	MIMAT0000144	Disp1	68897	HITS-CLIP	tarbase	Unspecified
mmu-mir-21a-5p	MIMAT0000530	Parva	57342	HITS-CLIP	tarbase	Unspecified
mmu-mir-21a-5p	MIMAT0000530	Dkk3	50781	HITS-CLIP	tarbase	Unspecified
mmu-mir-144-3p	MIMAT0000156	Rbbp6	19647	HITS-CLIP	tarbase	Unspecified
mmu-mir-146a-5p	MIMAT0000158	Rbbp6	19647	HITS-CLIP	tarbase	Unspecified
mmu-mir-21a-5p	MIMAT0000530	Cox6a2	12862	Microarrays	tarbase	Unspecified
mmu-mir-21a-5p	MIMAT0000530	Itgax	16411	Microarrays	tarbase	Unspecified
mmu-mir-21a-5p	MIMAT0000530	Fus	233908	HITS-CLIP	tarbase	Unspecified
mmu-mir-21a-5p	MIMAT0000530	Stx1b	56216	HITS-CLIP	tarbase	Unspecified
mmu-mir-146a-5p	MIMAT0000158	Bcat2	12036	HITS-CLIP	tarbase	Unspecified
mmu-mir-21a-5p	MIMAT0000530	Nomo1	211548	Microarrays	tarbase	Unspecified
mmu-mir-21a-5p	MIMAT0000530	Chp2	70261	Microarrays	tarbase	Unspecified
mmu-mir-21a-5p	MIMAT0000530	Plk1	18817	Microarrays	tarbase	Unspecified
mmu-mir-146a-5p	MIMAT0000158	Anks4b	72074	HITS-CLIP	tarbase	Unspecified
mmu-mir-21a-5p	MIMAT0000530	Chst15	77590	Microarrays	tarbase	Unspecified
mmu-mir-21a-5p	MIMAT0000530	Acsm3	20216	Microarrays	tarbase	Unspecified
mmu-mir-21a-5p	MIMAT0000530	Trim21	20821	Microarrays	tarbase	Unspecified
mmu-mir-132-3p	MIMAT0000144	Mki67	17345	HITS-CLIP	tarbase	Unspecified
mmu-mir-21a-5p	MIMAT0000530	Mki67	17345	Microarrays	tarbase	Unspecified
mmu-mir-21a-5p	MIMAT0000530	Usp11	236733	Microarrays	tarbase	Unspecified
mmu-mir-21a-5p	MIMAT0000530	Cttn	13043	Microarrays	tarbase	Unspecified
mmu-mir-21a-5p	MIMAT0000530	Slc9a9	331004	Microarrays	tarbase	Unspecified
mmu-mir-21a-5p	MIMAT0000530	Arhgef6	73341	Microarrays	tarbase	Unspecified
mmu-mir-21a-5p	MIMAT0000530	F9	14071	Microarrays	tarbase	Unspecified
mmu-mir-21a-5p	MIMAT0000530	Gpr165	76206	HITS-CLIP	tarbase	Unspecified
mmu-mir-21a-5p	MIMAT0000530	Stard8	236920	Microarrays	tarbase	Unspecified
mmu-mir-21a-5p	MIMAT0000530	Pbdc1	67683	Microarrays	tarbase	Unspecified
mmu-mir-21a-5p	MIMAT0000530	Magee1	107528	HITS-CLIP	tarbase	Unspecified
mmu-mir-21a-5p	MIMAT0000530	Magt1	67075	HITS-CLIP	tarbase	Unspecified
mmu-mir-21a-5p	MIMAT0000530	Cenpi	102920	Microarrays	tarbase	Unspecified
mmu-mir-146a-5p	MIMAT0000158	Pdha1	18597	HITS-CLIP	tarbase	Unspecified
mmu-mir-21a-5p	MIMAT0000530	Ap1s2	108012	HITS-CLIP	tarbase	Unspecified
mmu-mir-21a-5p	MIMAT0000530	Bgn	12111	Microarrays	tarbase	Unspecified
mmu-mir-21a-5p	MIMAT0000530	L1cam	16728	Microarrays	tarbase	Unspecified
mmu-mir-21a-5p	MIMAT0000530	Mpp1	17524	Microarrays	tarbase	Unspecified
mmu-mir-21a-5p	MIMAT0000530	Dkc1	245474	Microarrays	tarbase	Unspecified
mmu-mir-144-3p	MIMAT0000156	Tsc22d3	14605	HITS-CLIP	tarbase	Unspecified
mmu-mir-21a-5p	MIMAT0000530	Tsc22d3	14605	Microarrays	tarbase	Unspecified
mmu-mir-21a-5p	MIMAT0000530	Prps1	19139	Microarrays	tarbase	Unspecified
mmu-mir-21a-5p	MIMAT0000530	Rnf128	66889	Microarrays	tarbase	Unspecified
mmu-mir-21a-5p	MIMAT0000530	Atp11a	50770	HITS-CLIP	tarbase	Unspecified
mmu-mir-144-3p	MIMAT0000156	Vps36	70160	HITS-CLIP	tarbase	Unspecified
mmu-mir-21a-5p	MIMAT0000530	Vps36	70160	HITS-CLIP	tarbase	Unspecified
mmu-mir-21a-5p	MIMAT0000530	Col4a1	12826	Microarrays	tarbase	Unspecified
mmu-mir-21a-5p	MIMAT0000530	Gpm6a	234267	HITS-CLIP	tarbase	Unspecified
mmu-mir-21a-5p	MIMAT0000530	Dusp4	319520	Microarrays	tarbase	Unspecified
mmu-mir-21a-5p	MIMAT0000530	Polb	18970	Microarrays	tarbase	Unspecified
mmu-mir-21a-5p	MIMAT0000530	Sfrp1	20377	HITS-CLIP	tarbase	Unspecified
mmu-mir-146a-5p	MIMAT0000158	Ido2	209176	HITS-CLIP	tarbase	Unspecified
mmu-mir-21a-5p	MIMAT0000530	Plekha2	83436	HITS-CLIP	tarbase	Unspecified
mmu-mir-21a-5p	MIMAT0000530	Wrn	22427	HITS-CLIP, Microarrays	tarbase	Unspecified
mmu-mir-21a-5p	MIMAT0000530	Gsr	14782	Microarrays	tarbase	Unspecified
mmu-mir-132-3p	MIMAT0000144	Gtf2e2	68153	HITS-CLIP	tarbase	Unspecified
mmu-mir-146a-5p	MIMAT0000158	Gtf2e2	68153	HITS-CLIP	tarbase	Unspecified
mmu-mir-21a-5p	MIMAT0000530	Rbpms	19663	Microarrays	tarbase	Unspecified
mmu-mir-132-3p	MIMAT0000144	Asah1	11886	HITS-CLIP	tarbase	Unspecified
mmu-mir-21a-5p	MIMAT0000530	Pcm1	18536	HITS-CLIP	tarbase	Unspecified
mmu-mir-21a-5p	MIMAT0000530	Slc7a2	11988	Microarrays	tarbase	Unspecified
mmu-mir-132-3p	MIMAT0000144	Cnot7	18983	HITS-CLIP	tarbase	Unspecified
mmu-mir-21a-5p	MIMAT0000530	Cnot7	18983	HITS-CLIP	tarbase	Unspecified
mmu-mir-21a-5p	MIMAT0000530	Klhl2	77113	Microarrays	tarbase	Unspecified
mmu-mir-21a-5p	MIMAT0000530	Scrg1	20284	Microarrays	tarbase	Unspecified
mmu-mir-21a-5p	MIMAT0000530	Hpgd	15446	Microarrays	tarbase	Unspecified
mmu-mir-21a-5p	MIMAT0000530	Casp3	12367	Microarrays	tarbase	Unspecified
mmu-mir-146a-5p	MIMAT0000158	Nek1	18004	HITS-CLIP	tarbase	Unspecified
mmu-mir-21a-5p	MIMAT0000530	Mfap3l	71306	Microarrays	tarbase	Unspecified
mmu-mir-132-3p	MIMAT0000144	Adcy7	11513	HITS-CLIP	tarbase	Unspecified
mmu-mir-21a-5p	MIMAT0000530	Cdh11	12552	Microarrays	tarbase	Unspecified
mmu-mir-21a-5p	MIMAT0000530	Vps35	65114	HITS-CLIP	tarbase	Unspecified
mmu-mir-21a-5p	MIMAT0000530	Il15	16168	Microarrays	tarbase	Unspecified
mmu-mir-21a-5p	MIMAT0000530	Gab1	14388	HITS-CLIP, Microarrays	tarbase	Unspecified
mmu-mir-146a-5p	MIMAT0000158	Smarca5	93762	HITS-CLIP	tarbase	Unspecified
mmu-mir-21a-5p	MIMAT0000530	Zfp821	75871	HITS-CLIP	tarbase	Unspecified
mmu-mir-132-3p	MIMAT0000144	Ist1	71955	HITS-CLIP	tarbase	Unspecified
mmu-mir-146a-5p	MIMAT0000158	Ist1	71955	HITS-CLIP	tarbase	Unspecified
mmu-mir-21a-5p	MIMAT0000530	Ap1g1	11765	HITS-CLIP	tarbase	Unspecified
mmu-mir-451a	MIMAT0001632	Ap1g1	11765	HITS-CLIP	tarbase	Unspecified
mmu-mir-21a-5p	MIMAT0000530	Bbs2	67378	Microarrays	tarbase	Unspecified
mmu-mir-21a-5p	MIMAT0000530	Cenpn	72155	Microarrays	tarbase	Unspecified
mmu-mir-144-3p	MIMAT0000156	Herpud1	64209	HITS-CLIP	tarbase	Unspecified
mmu-mir-21a-5p	MIMAT0000530	Herpud1	64209	Microarrays	tarbase	Unspecified
mmu-mir-21a-5p	MIMAT0000530	Arl2bp	107566	HITS-CLIP	tarbase	Unspecified
mmu-mir-21a-5p	MIMAT0000530	Ccl17	20295	Microarrays	tarbase	Unspecified
mmu-mir-21a-5p	MIMAT0000530	Ciapin1	109006	Microarrays	tarbase	Unspecified
mmu-mir-21a-5p	MIMAT0000530	Tmem38a	74166	Microarrays	tarbase	Unspecified
mmu-mir-21a-5p	MIMAT0000530	Tpm4	326618	Microarrays	tarbase	Unspecified
mmu-mir-21a-5p	MIMAT0000530	Gins2	272551	Microarrays	tarbase	Unspecified
mmu-mir-21a-5p	MIMAT0000530	Usp10	22224	Microarrays	tarbase	Unspecified
mmu-mir-21a-5p	MIMAT0000530	Rrad	56437	Microarrays	tarbase	Unspecified
mmu-mir-21a-5p	MIMAT0000530	Nfatc3	18021	HITS-CLIP	tarbase	Unspecified
mmu-mir-21a-5p	MIMAT0000530	Slc7a6	330836	Microarrays	tarbase	Unspecified
mmu-mir-21a-5p	MIMAT0000530	Zfp90	22751	Microarrays	tarbase	Unspecified
mmu-mir-132-3p	MIMAT0000144	Ankrd49	56503	HITS-CLIP	tarbase	Unspecified
mmu-mir-21a-5p	MIMAT0000530	Ankrd49	56503	HITS-CLIP	tarbase	Unspecified
mmu-mir-21a-5p	MIMAT0000530	Panx1	55991	Microarrays	tarbase	Unspecified
mmu-mir-146a-5p	MIMAT0000158	4931406C07Rik	70984	HITS-CLIP	tarbase	Unspecified
mmu-mir-21a-5p	MIMAT0000530	Tmem170	66817	HITS-CLIP	tarbase	Unspecified
mmu-mir-21a-5p	MIMAT0000530	Aars	234734	Microarrays	tarbase	Unspecified
mmu-mir-21a-5p	MIMAT0000530	St14	19143	Microarrays	tarbase	Unspecified
mmu-mir-144-3p	MIMAT0000156	Aplp2	11804	HITS-CLIP	tarbase	Unspecified
mmu-mir-21a-5p	MIMAT0000530	Birc3	11796	Microarrays	tarbase	Unspecified
mmu-mir-21a-5p	MIMAT0000530	Thy1	21838	Microarrays	tarbase	Unspecified
mmu-mir-21a-5p	MIMAT0000530	Sc5d	235293	HITS-CLIP	tarbase	Unspecified
mmu-mir-21a-5p	MIMAT0000530	Ubash3b	72828	Microarrays	tarbase	Unspecified
mmu-mir-21a-5p	MIMAT0000530	Clmp	71566	Microarrays	tarbase	Unspecified
mmu-mir-132-3p	MIMAT0000144	Ets1	23871	HITS-CLIP	tarbase	Unspecified
mmu-mir-21a-5p	MIMAT0000530	Ets1	23871	HITS-CLIP	tarbase	Unspecified
mmu-mir-21a-5p	MIMAT0000530	St3gal4	20443	Microarrays	tarbase	Unspecified
mmu-mir-146a-5p	MIMAT0000158	Tirap	117149	HITS-CLIP	tarbase	Unspecified
mmu-mir-21a-5p	MIMAT0000530	Tirap	117149	HITS-CLIP	tarbase	Unspecified
mmu-mir-146a-5p	MIMAT0000158	Acat1	110446	HITS-CLIP	tarbase	Unspecified
mmu-mir-21a-5p	MIMAT0000530	Acat1	110446	HITS-CLIP	tarbase	Unspecified
mmu-mir-132-3p	MIMAT0000144	Rdx	19684	HITS-CLIP	tarbase	Unspecified
mmu-mir-146a-5p	MIMAT0000158	Rdx	19684	HITS-CLIP	tarbase	Unspecified
mmu-mir-21a-5p	MIMAT0000530	Rdx	19684	HITS-CLIP	tarbase	Unspecified
mmu-mir-21a-5p	MIMAT0000530	Cadm1	54725	HITS-CLIP, Microarrays	tarbase	Unspecified
mmu-mir-21a-5p	MIMAT0000530	Tagln	21345	Microarrays	tarbase	Unspecified
mmu-mir-146a-5p	MIMAT0000158	Ddx6	13209	HITS-CLIP	tarbase	Unspecified
mmu-mir-21a-5p	MIMAT0000530	Chek1	12649	Microarrays	tarbase	Unspecified
mmu-mir-21a-5p	MIMAT0000530	Aqp9	64008	Microarrays	tarbase	Unspecified
mmu-mir-21a-5p	MIMAT0000530	Nedd4	17999	HITS-CLIP, Microarrays	tarbase	Unspecified
[truncated: 1,403 more rows]
