# Supplementary material for: Exploratory Analysis of MicroRNA Alterations in a Neurodevelopmental Mouse Model for Autism Spectrum Disorder and Schizophrenia
Source: Int J Mol Sci. 2024 Feb 28;25(5):2786. doi: 10.3390/ijms25052786 (PMC10932205; doi:10.3390/ijms25052786)
Supplement: Supplementary file 1 [file ijms-25-02786-s001.zip › Supplementary dataset S2 - node_tables_mirnet_mmu.xlsx]

## Sheet: node_table_mirnet_0
Id	Label	Degree	Betweenness
mmu-mir-146a-5p	mmu-mir-146a-5p	153	10384.2
mmu-mir-21a-5p	mmu-mir-21a-5p	296	38409.3
mmu-mir-132-3p	mmu-mir-132-3p	226	21787.1
mmu-mir-144-3p	mmu-mir-144-3p	78	3393.51
mmu-mir-137-3p	mmu-mir-137-3p	4	3
mmu-mir-451a	mmu-mir-451a	23	401.445
mmu-mir-92a-2-5p	mmu-mir-92a-2-5p	2	0.5
Rpp40	Rpp40	2	91.75
Rsad2	Rsad2	2	13.1123
Ado	Ado	2	15.6061
Mapre1	Mapre1	2	16.2649
Lifr	Lifr	2	16.2649
Sptbn1	Sptbn1	2	15.9773
Abca1	Abca1	2	16.2649
Hif1a	Hif1a	4	89.7636
Ankrd17	Ankrd17	2	14.9664
Arhgap32	Arhgap32	2	15.6061
Arrdc3	Arrdc3	2	15.6061
Avl9	Avl9	2	16.5189
AW549877	AW549877	2	23.812
Btg2	Btg2	4	89.7636
Cab39	Cab39	3	41.815
Ccnd2	Ccnd2	2	15.6061
Cd69	Cd69	2	91.75
Cd93	Cd93	2	13.1123
Cdk6	Cdk6	2	15.6061
Mmp9	Mmp9	2	15.6061
Gnai3	Gnai3	2	16.5189
Notch1	Notch1	2	13.1123
Ezh2	Ezh2	2	91.75
Setd5	Setd5	2	16.5189
Kcnk6	Kcnk6	2	91.75
Spry1	Spry1	2	15.6061
Stat1	Stat1	2	17.5863
Prkaa1	Prkaa1	2	9.31879
Map3k1	Map3k1	2	15.6061
Foxo3	Foxo3	2	15.6061
Megf9	Megf9	2	23.812
Pom121	Pom121	2	16.5189
Rmnd5a	Rmnd5a	2	15.6061
Myc	Myc	2	23.812
Tnf	Tnf	2	15.6061
Smarca5	Smarca5	2	17.5863
Nr4a2	Nr4a2	2	15.6061
Nucks1	Nucks1	4	88.691
Sidt2	Sidt2	2	23.812
Ppm1l	Ppm1l	2	23.812
Lsm14a	Lsm14a	2	16.5189
Irak2	Irak2	2	13.1123
Xiap	Xiap	2	23.812
Pdcd4	Pdcd4	2	15.6061
Kdm5a	Kdm5a	2	15.9773
Lrig2	Lrig2	2	16.2649
Pik3r1	Pik3r1	2	15.6061
Rnf103	Rnf103	3	51.8907
Mtpn	Mtpn	2	15.6061
Zfp644	Zfp644	2	14.9664
Nsmaf	Nsmaf	2	16.5189
Zbtb34	Zbtb34	3	40.5939
Foxp1	Foxp1	2	15.6061
Sp1	Sp1	2	17.5863
Snd1	Snd1	2	13.1123
Sept7	Sept7	2	13.1123
Celf2	Celf2	2	17.5863
Tm9sf1	Tm9sf1	2	16.2649
Braf	Braf	2	13.1123
Lcp2	Lcp2	2	15.6061
Cse1l	Cse1l	2	13.1123
Hbp1	Hbp1	2	13.1123
Ranbp2	Ranbp2	2	13.1123
Insig2	Insig2	2	13.1123
Nfat5	Nfat5	2	13.1123
Stat3	Stat3	2	15.6061
Lbr	Lbr	2	15.6061
Hnrnpa2b1	Hnrnpa2b1	2	13.1123
Fbxo11	Fbxo11	2	15.6061
Celf1	Celf1	2	15.6061
Eif4g2	Eif4g2	5	154.38
Mthfd2	Mthfd2	2	15.6061
Ncoa2	Ncoa2	2	15.6061
Usp19	Usp19	2	13.1123
Fnbp4	Fnbp4	2	15.6061
Hipk1	Hipk1	2	16.2649
Tnpo1	Tnpo1	2	15.6061
Kif11	Kif11	2	13.1123
Igf2bp1	Igf2bp1	2	184.5
Clec4f	Clec4f	2	13.1123
Gata3	Gata3	2	15.6061
E2f3	E2f3	2	15.6061
H3f3b	H3f3b	2	15.6061
Sdc4	Sdc4	3	47.8483
Nbr1	Nbr1	2	15.9773
Taok1	Taok1	2	17.5863
Serinc3	Serinc3	2	15.6061
Crk	Crk	4	89.7636
Hnf4a	Hnf4a	2	13.1123
Il12rb2	Il12rb2	2	17.5863
Ypel2	Ypel2	2	13.1123
Pank3	Pank3	3	46.3048
Cd164	Cd164	2	15.6061
Utrn	Utrn	2	15.6061
Atp2b1	Atp2b1	2	15.6061
Arid5b	Arid5b	3	47.8483
Tmpo	Tmpo	2	13.1123
Cdk17	Cdk17	2	17.5863
Plek	Plek	2	15.6061
Vps54	Vps54	2	17.5863
Snrpd3	Snrpd3	2	15.6061
Osbpl8	Osbpl8	2	17.5863
Fbxw11	Fbxw11	2	15.9773
Hspa4	Hspa4	2	15.6061
Ube2b	Ube2b	2	13.1123
Fam114a2	Fam114a2	2	15.6061
Dnmt3a	Dnmt3a	2	15.9773
Ddx5	Ddx5	3	46.3048
Sel1l	Sel1l	2	15.9773
Galc	Galc	2	13.1123
Esyt2	Esyt2	2	13.1123
Irf4	Irf4	2	13.1123
Rasa1	Rasa1	2	15.6061
Serinc5	Serinc5	2	13.1123
Dhfr	Dhfr	2	13.1123
Slc4a7	Slc4a7	2	15.6061
Il6st	Il6st	3	46.3048
Ero1l	Ero1l	2	15.6061
Nisch	Nisch	2	13.1123
Hmbox1	Hmbox1	2	15.6061
Akap11	Akap11	2	16.2649
Slc39a14	Slc39a14	2	16.2649
Fbxl3	Fbxl3	2	15.6061
Dcaf11	Dcaf11	2	13.1123
Rnf19a	Rnf19a	2	15.6061
Myh9	Myh9	2	15.6061
Slc38a2	Slc38a2	4	89.7636
Slc38a4	Slc38a4	3	51.8907
Alcam	Alcam	2	15.6061
Gbe1	Gbe1	2	16.2649
Zbtb20	Zbtb20	3	40.5939
Tomm70a	Tomm70a	2	15.6061
Eif4a2	Eif4a2	2	13.1123
Pros1	Pros1	2	15.9773
Son	Son	2	16.5189
Synj1	Synj1	2	15.6061
Chd1	Chd1	2	15.6061
Satb1	Satb1	2	15.6061
Lpin2	Lpin2	2	16.2649
Rhoq	Rhoq	2	15.6061
Cript	Cript	2	13.1123
Mcfd2	Mcfd2	2	13.1123
Sos1	Sos1	2	15.6061
Mib1	Mib1	2	16.2649
Etf1	Etf1	2	15.9773
Hbegf	Hbegf	2	15.6061
Pmaip1	Pmaip1	2	15.6061
Lmnb1	Lmnb1	2	15.6061
Tmx3	Tmx3	2	13.1123
Ms4a6b	Ms4a6b	2	13.1123
Atl3	Atl3	2	11.2167
Tnks2	Tnks2	2	15.6061
Slk	Slk	2	17.5863
Csnk1d	Csnk1d	2	16.5189
Scd2	Scd2	3	46.3048
Atp5b	Atp5b	2	13.1123
Cct8	Cct8	2	17.5863
Rassf3	Rassf3	2	13.1123
Idh1	Idh1	2	11.2167
Cd28	Cd28	3	46.3048
Raph1	Raph1	2	15.6061
Trak2	Trak2	2	13.1123
Gls	Gls	2	16.2649
Fn1	Fn1	2	16.2649
Atg16l1	Atg16l1	2	17.5863
Cfh	Cfh	2	13.1123
Glul	Glul	3	40.5939
Fam107b	Fam107b	3	46.3048
Slc25a25	Slc25a25	2	13.1123
Sp3	Sp3	2	13.1123
Caprin1	Caprin1	2	16.2649
Pdia3	Pdia3	3	47.8483
Nusap1	Nusap1	2	13.1123
Chac1	Chac1	2	15.6061
Rassf2	Rassf2	2	15.6061
Rasgrp1	Rasgrp1	2	15.6061
Bcl2l11	Bcl2l11	2	15.6061
Helz2	Helz2	2	16.2649
Itch	Itch	2	16.2649
Eif6	Eif6	2	16.2649
Rbm39	Rbm39	2	13.1123
Tbl1xr1	Tbl1xr1	3	40.5939
Il21	Il21	2	15.6061
Mbnl1	Mbnl1	2	15.6061
Dhx36	Dhx36	3	46.3048
Casp6	Casp6	2	15.6061
Trp53inp1	Trp53inp1	4	89.7636
Ccne2	Ccne2	3	46.3048
Pnisr	Pnisr	2	13.1123
Gbp2	Gbp2	2	15.6061
Map3k7	Map3k7	2	15.6061
Smc2	Smc2	2	13.1123
Zdhhc21	Zdhhc21	2	15.6061
Psip1	Psip1	2	15.6061
Pde4b	Pde4b	2	15.6061
Pum1	Pum1	2	15.6061
Mycbp	Mycbp	2	16.2649
Macf1	Macf1	2	15.6061
Ptpn12	Ptpn12	2	15.9773
Kmt2e	Kmt2e	2	13.1123
Zcchc8	Zcchc8	2	15.6061
Rnf6	Rnf6	2	17.5863
Ing3	Ing3	2	16.2649
Zkscan1	Zkscan1	2	15.6061
Tmem209	Tmem209	2	13.1123
Edem1	Edem1	2	15.9773
Arl8b	Arl8b	3	40.5939
Dusp16	Dusp16	2	13.1123
Aebp2	Aebp2	2	15.6061
Golt1b	Golt1b	2	15.6061
Bhlhe41	Bhlhe41	2	15.6061
Etnk1	Etnk1	3	46.3048
Iqgap1	Iqgap1	2	17.5863
Il4ra	Il4ra	2	13.1123
Psma1	Psma1	2	17.5863
Rbbp6	Rbbp6	2	11.2167
Mki67	Mki67	2	15.6061
Tsc22d3	Tsc22d3	2	16.2649
Vps36	Vps36	2	16.2649
Gtf2e2	Gtf2e2	2	17.5863
Cnot7	Cnot7	2	15.6061
Ist1	Ist1	2	17.5863
Ap1g1	Ap1g1	2	23.812
Herpud1	Herpud1	2	16.2649
Ankrd49	Ankrd49	2	15.6061
Ets1	Ets1	2	15.6061
Tirap	Tirap	2	13.1123
Acat1	Acat1	2	13.1123
Rdx	Rdx	3	46.3048
Ccnb2	Ccnb2	2	13.1123
Fem1b	Fem1b	2	15.6061
Anp32a	Anp32a	2	15.6061
Tmem30a	Tmem30a	2	15.6061
Atr	Atr	2	15.6061
Slc25a36	Slc25a36	2	15.6061
Malt1	Malt1	2	13.1123
Zswim6	Zswim6	2	15.6061
Arid2	Arid2	2	15.6061
Fem1c	Fem1c	2	15.6061
Trappc8	Trappc8	2	15.6061
Ctdspl2	Ctdspl2	2	17.5863
Cct2	Cct2	3	44.7803
Uroc1	Uroc1	2	13.1123
Zfp395	Zfp395	3	46.3048
Pik3ip1	Pik3ip1	2	15.6061
Bmp2k	Bmp2k	2	15.6061
Cnot6l	Cnot6l	2	15.6061
Sos2	Sos2	2	13.1123
Fam214a	Fam214a	3	46.3048
Dhcr24	Dhcr24	2	13.1123
Zbtb7a	Zbtb7a	2	15.6061
Ap2b1	Ap2b1	2	16.2649
Hectd1	Hectd1	3	46.3048
G2e3	G2e3	2	15.6061
Melk	Melk	2	15.6061
Rnf38	Rnf38	2	17.5863
Fnip1	Fnip1	2	17.5863
Slain2	Slain2	2	13.1123
Naa30	Naa30	2	15.6061
Serbp1	Serbp1	2	13.1123
Sec24a	Sec24a	2	17.5863
Elf1	Elf1	2	17.5863
Eea1	Eea1	2	15.6061
Spg20	Spg20	2	13.1123
Ago2	Ago2	3	46.3048
Scd1	Scd1	2	16.2649
Elf2	Elf2	2	13.1123
Matr3	Matr3	2	13.1123
Phc3	Phc3	2	17.5863
Fam76b	Fam76b	2	15.6061
Nufip2	Nufip2	3	46.3048
Egr2	Egr2	2	15.6061
Jmjd1c	Jmjd1c	2	15.6061
Rcor1	Rcor1	2	13.1123
Inpp4b	Inpp4b	2	13.1123
Haus6	Haus6	2	15.6061
Kmt2c	Kmt2c	2	15.6061
Trappc11	Trappc11	2	13.1123
Ttc39b	Ttc39b	2	15.6061
Setd1b	Setd1b	2	13.1123
Jarid2	Jarid2	2	15.6061
Wdr26	Wdr26	2	13.1123
Sde2	Sde2	2	15.6061
Kat7	Kat7	2	17.5863
Dido1	Dido1	2	184.5
March6	March6	2	15.6061
Stim2	Stim2	2	15.9773
Abhd2	Abhd2	2	11.2167
Srrm2	Srrm2	2	13.1123
Hnrnpu	Hnrnpu	2	15.6061
Cpeb2	Cpeb2	2	15.9773
Rere	Rere	2	13.1123
Fgl2	Fgl2	2	16.2649
Slc7a5	Slc7a5	2	15.6061
Bach2	Bach2	2	11.2167
Tex2	Tex2	3	40.5939
Tet2	Tet2	2	15.6061
Iffo2	Iffo2	2	16.2649
Zfp281	Zfp281	3	46.3048
Enc1	Enc1	2	15.6061
Agps	Agps	2	13.1123
Zfp532	Zfp532	2	17.5863
Kdm7a	Kdm7a	2	15.6061
Maff	Maff	2	13.1123
Setx	Setx	3	40.5939
Zfp367	Zfp367	2	13.1123
Cxcr4	Cxcr4	3	46.3048
Serpinb9	Serpinb9	3	46.3048
Wnk1	Wnk1	2	15.6061
Slc25a51	Slc25a51	2	16.2649
Yod1	Yod1	2	15.6061
Atxn1	Atxn1	3	47.8483
D030056L22Rik	D030056L22Rik	2	17.5863
Cltc	Cltc	2	15.6061
Tet1	Tet1	2	13.1123
Ythdf3	Ythdf3	2	15.6061
Tgif1	Tgif1	2	15.6061
Tnrc6b	Tnrc6b	4	89.7636
Crebrf	Crebrf	2	16.2649
Nrip1	Nrip1	2	13.1123
Mlec	Mlec	2	15.9773
Aff4	Aff4	2	15.6061
Arl4c	Arl4c	2	15.6061
Rlf	Rlf	2	13.1123
Slc35d3	Slc35d3	2	15.6061
Tor1aip2	Tor1aip2	4	89.7636
Maml1	Maml1	2	13.1123
Adnp	Adnp	2	15.6061
Plagl2	Plagl2	2	17.5863
Atp6v1a	Atp6v1a	2	15.9773
Tnrc6a	Tnrc6a	2	17.5863
Iigp1	Iigp1	2	16.2649
Skp2	Skp2	2	15.6061
Mdm4	Mdm4	2	15.6061
Cggbp1	Cggbp1	2	17.5863
Tmem245	Tmem245	2	15.6061
Maf	Maf	2	15.6061
Cd47	Cd47	2	15.6061
Pprc1	Pprc1	2	15.9773
Rras2	Rras2	2	15.6061
Dennd1b	Dennd1b	2	15.6061
Usp34	Usp34	2	15.6061
Foxk1	Foxk1	2	13.1123
Bcl2	Bcl2	2	15.6061
Mug1	Mug1	2	11.2167
Cxcl12	Cxcl12	2	11.2167
Ccni	Ccni	2	15.6061
Zfp26	Zfp26	2	15.6061
Zbtb18	Zbtb18	2	15.6061
Msl2	Msl2	2	15.6061
Ssb	Ssb	2	15.6061
Pde7a	Pde7a	2	15.6061
Atxn1l	Atxn1l	2	17.5863
Rbm47	Rbm47	2	11.2167
Hnrnpul2	Hnrnpul2	2	15.6061
Gm4951	Gm4951	2	16.2649
Ttpa	Ttpa	2	11.2167
Pdzd8	Pdzd8	2	16.2649
Wipf1	Wipf1	2	15.6061
Ube2d3	Ube2d3	2	15.6061
Ccdc47	Ccdc47	2	15.6061
Ccr5	Ccr5	2	13.1123
Plcxd2	Plcxd2	2	15.6061
Ccdc71l	Ccdc71l	2	15.6061
Hmgcs1	Hmgcs1	2	13.1123
